# Supplementary material for: Seasonal effect—an overlooked factor in neuroimaging research
Source: Transl Psychiatry. 2023 Jul 3;13:238. doi: 10.1038/s41398-023-02530-2 (PMC10318079; doi:10.1038/s41398-023-02530-2)
Supplement: Supplementary file 2 — Table S3 Functional annotation of genes positively associated with day length [file 41398_2023_2530_MOESM2_ESM.csv]

david_category	fdr_qvalue	Genes	GS_DESCR	gs_size	Name	pvalue	name	shared name
REACTOME_PATHWAY	1.66E-22	LTV1|TCERG1|PHAX|CWC25|ADARB1|CWC27|PWP2|RRP9|THG1L|CCAR1|PNN|PSMD4|RPL18A|RPL36AL|PPP2R1A|RBMX2|RPL36|TRMT44|SNRPD3|SNRNP35|PUS3|IK|THOC1|THOC3|IMP4|PRPF4B|CSNK1E|ZCRB1|CRNKL1|THOC7|FTSJ3|LENG1|EBNA1BP2|SARNP|PRPF3|CLNS1A|SRSF2|SNRPG|SNRNP27|PPIE|GEMIN6|SNRNP25|SRSF5|NUP98|PPIG|SNRPF|RPL29|GEMIN8|ZNF830|SRSF9|NUP205|POM121|RBM8A|PSMD14|DDX1|CWF19L2|C9ORF78|THADA|RNPC3|HTATSF1|OSGEP|RRP7A|WDR70|Z…	Metabolism of RNA	165	R-HSA-8953854~METABOLISM OF RNA	9.77E-26	R-HSA-8953854~METABOLISM OF RNA	R-HSA-8953854~METABOLISM OF RNA
GAD_DISEASE	2.61E-08	HSPA9|FDPS|SURF1|TIMM44|COQ9|MRPL23|FAM136A|MRPL21|ARMC10|THG1L|TMEM11|NDUFAF2|SFXN3|SFXN1|NDUFAF1|SFXN2|NIT1|GFM1|COX4I1|MRPL34|MRPL33|GMPPB|AIFM3|IMMP2L|CASP8|HINT2|AUH|NNT|FASTK|ME3|MRPL9|POLG|MRPS25|MRPS23|AMT|MRPL49|DARS2|MRPS21|MRPL47|TIMM21|MRPS6|NIPSNAP1|COQ10A|TOMM40L|MRPL52|VAMP8|HADHA|MRPS9|MRPL51|NME6|NDUFS6|NDUFS5|VAMP1|SLC25A11|ECHS1|TIMM9|MRPS33|NDUFB3|HSD17B4|MTIF2|MTIF3|SPG7|MAT2…	Acquired Immunodeficiency Syndrome|Disease Progression	143	ACQUIRED IMMUNODEFICIENCY SYNDROME|DISEASE PROGRESSION	1.30E-11	ACQUIRED IMMUNODEFICIENCY SYNDROME|DISEASE PROGRESSION	ACQUIRED IMMUNODEFICIENCY SYNDROME|DISEASE PROGRESSION
REACTOME_PATHWAY	0.027456351	HDAC1|BRCC3|PSMD4|PPP2R1A|CSNK1E|NUP98|NUP205|POM121|CSNK2A1|PSMD14|NUP85|CUL1|NUP155|SHFM1|MAPK1|CDK7|MNAT1|NOP10|OFD1|PPP1R12A|ODF2|CEP152|HAUS4|CCP110|HAUS5|CEP164|CENPJ|CNTRL|CEP250|BRCA1|SMC3|CEP63|MAPRE1|NINL|SFI1|OPTN|RUVBL1|RAB8A|PPP2R1B|CDC26|RCC1|LIG1|TINF2|CLIP1|PSMA4|UBE2V2|ANAPC4|CHMP4A|ANAPC1|NUP50|MAX|SKA2|ORC5|PDS5A|ORC4|NCAPH2|UBE2S|CDC16|HAUS7|UBE2N|ATRIP|TUBGCP6|CC2D1B|HSP90AB1…	Cell Cycle	99	R-HSA-1640170~CELL CYCLE	2.42E-04	R-HSA-1640170~CELL CYCLE	R-HSA-1640170~CELL CYCLE
REACTOME_PATHWAY	0.049905869	PPP6C|TUBA1B|YWHAQ|ARF4|CLTB|CLTA|AP4M1|AP1G2|AP1S1|ARFIP2|AP2M1|COPZ2|ARFGAP1|TBC1D1|TBC1D4|VAMP8|ARF6|RABGAP1|RAB1B|STX18|ARL1|STX10|ARFRP1|AP2S1|VTI1A|STX5|ASPSCR1|PRKAB2|PRKAB1|COPG2|CALM3|RAB5A|ITSN2|GDI2|GOLIM4|GCC1|RABEPK|GOLGA5|TFG|GOLGA1|TRAPPC12|TRAPPC11|GABARAPL2|HIP1R|TSC1|OCRL|COG6|GAPVD1|EXOC8|KIF27|TBC1D7|RIN1|VAMP3|VPS37C|SPTBN5|ARFGAP2|TGFA|NEDD8|COPS7A|RINT1|CYTH2|KLC4|ALS2CL|HG…	Membrane Trafficking	88	R-HSA-199991~MEMBRANE TRAFFICKING	9.18E-04	R-HSA-199991~MEMBRANE TRAFFICKING	R-HSA-199991~MEMBRANE TRAFFICKING
REACTOME_PATHWAY	2.93E-16	TCERG1|U2AF1L4|CWC25|FIP1L1|CWC27|POLR2C|CCAR1|PNN|POLR2E|SAP18|POLR2F|SNRPB2|RBMX2|HNRNPA1|SNRPD3|SRSF11|SNRNP35|SF3A3|IK|THOC1|THOC3|PRPF4B|PHF5A|ZCRB1|MFAP1|CRNKL1|THOC7|LENG1|PRPF31|SARNP|BUD13|PRPF3|SRSF2|SNRPG|SNRNP27|PPIE|SNRNP25|SRSF5|NUP98|PPIG|SNRPF|ZNF830|SRSF9|NUP205|POM121|RBM8A|CWF19L2|C9ORF78|RNPC3|HTATSF1|WDR70|ZMAT2|NUP85|DHX38|NUP155|CPSF3|CWC15|LSM3|LSM6|SNW1|SUGP1|NKAP|PPWD1|Y…	Processing of Capped Intron-Containing Pre-mRNA	83	R-HSA-72203~PROCESSING OF CAPPED INTRON-CONTAINING PRE-MRNA	3.44E-19	R-HSA-72203~PROCESSING OF CAPPED INTRON-CONTAINING PRE-MRNA	R-HSA-72203~PROCESSING OF CAPPED INTRON-CONTAINING PRE-MRNA
REACTOME_PATHWAY	0.034102941	CC2D1B|HSP90AB1|HDAC1|MCM7|CKS1B|LMNB1|TUBA1B|POLA1|PPP2R5E|ENSA|NDEL1|PSMD4|TUBG2|MCM3|PPP2R1A|MCM4|MCPH1|LIN37|POLD3|CENPT|CDKN2C|POLE4|CENPH|PSMB8|POLE3|LPIN1|CSNK1E|PSMC4|PSMC1|RAN|NUP98|RAB1B|NUP205|POM121|CSNK2A1|PSMD14|NUP85|CUL1|NUP155|SHFM1|MAPK1|CDK7|MNAT1|OFD1|PPP1R12A|ODF2|CEP152|HAUS4|CCP110|HAUS5|CEP164|CENPJ|CNTRL|CEP250|SMC3|CEP63|MAPRE1|NINL|SFI1|OPTN|RAB8A|PPP2R1B|CDC26|RCC1|LIG…	Cell Cycle, Mitotic	82	R-HSA-69278~CELL CYCLE, MITOTIC	4.22E-04	R-HSA-69278~CELL CYCLE, MITOTIC	R-HSA-69278~CELL CYCLE, MITOTIC
GOTERM_BP_DIRECT	0.046641409	ING4|CCAR1|SUDS3|PPP2R1A|CASP8|THOC1|MAPK14|HINT2|AVEN|FAF1|IL24|PDCD5|ZC3H8|TIAL1|TCHP|LGALS1|AIFM1|CASP4|PIM1|TRIM69|CAPN3|C19ORF12|IKBKG|NME6|IFT57|SRA1|HTATIP2|ZBP1|C1QBP|SH3GLB1|MEF2A|CSNK2A1|RIPK2|CKAP2|ZDHHC16|TRAIP|TRAF4|SLTM|TAX1BP1|TNFRSF25|RAF1|FAIM|BCAP31|BECN1|BEX2|RNF34|CUL1|BAK1|IFI6|RTN4|BCL2L12|FXR1|DPP8|BAG1|MAPK1|NLRP1|MTCH1|PLK3|FEM1B|API5|SIAH2|NUDT2|HIP1R|CIDEB|SOD1|BFAR|C6O…	apoptotic process	82	GO:0006915~APOPTOTIC PROCESS	1.01E-04	GO:0006915~APOPTOTIC PROCESS	GO:0006915~APOPTOTIC PROCESS
REACTOME_PATHWAY	9.79E-16	TCERG1|U2AF1L4|CWC25|CWC27|POLR2C|CCAR1|PNN|POLR2E|SAP18|POLR2F|SNRPB2|RBMX2|HNRNPA1|SNRPD3|SRSF11|SNRNP35|SF3A3|IK|PRPF4B|PHF5A|ZCRB1|MFAP1|CRNKL1|LENG1|PRPF31|BUD13|PRPF3|SRSF2|SNRPG|SNRNP27|PPIE|SNRNP25|SRSF5|PPIG|SNRPF|ZNF830|SRSF9|RBM8A|CWF19L2|C9ORF78|RNPC3|HTATSF1|WDR70|ZMAT2|DHX38|CWC15|LSM3|LSM6|SNW1|SUGP1|NKAP|PPWD1|YBX1|USP39|PQBP1|SNRNP70|DHX16|BCAS2|RBM5|BUD31|PRPF18|SYF2|HNRNPH1|SDE…	mRNA Splicing	69	R-HSA-72172~MRNA SPLICING	1.73E-18	R-HSA-72172~MRNA SPLICING	R-HSA-72172~MRNA SPLICING
REACTOME_PATHWAY	2.66E-14	TCERG1|U2AF1L4|CWC25|CWC27|POLR2C|CCAR1|PNN|POLR2E|SAP18|POLR2F|SNRPB2|RBMX2|HNRNPA1|SNRPD3|SRSF11|SF3A3|IK|PRPF4B|PHF5A|MFAP1|CRNKL1|LENG1|PRPF31|BUD13|PRPF3|SRSF2|SNRPG|SNRNP27|PPIE|SRSF5|PPIG|SNRPF|ZNF830|SRSF9|RBM8A|CWF19L2|C9ORF78|HTATSF1|WDR70|ZMAT2|DHX38|CWC15|LSM3|LSM6|SNW1|SUGP1|NKAP|PPWD1|YBX1|USP39|PQBP1|SNRNP70|DHX16|BCAS2|RBM5|BUD31|PRPF18|SYF2|HNRNPH1|SDE2|LUC7L3|DNAJC8|SLU7|SF3B5|D…	mRNA Splicing - Major Pathway	65	R-HSA-72163~MRNA SPLICING - MAJOR PATHWAY	6.26E-17	R-HSA-72163~MRNA SPLICING - MAJOR PATHWAY	R-HSA-72163~MRNA SPLICING - MAJOR PATHWAY
GOTERM_BP_DIRECT	0.046641409	PHAX|AP4M1|RAN|COPZ2|ARFGAP1|VAMP8|NUP98|NUP205|SEC23B|NUP85|SFT2D3|CETN3|GDI2|SNX12|WASH2P|CCDC91|TRIM3|ARL6IP5|CCDC93|EIF5AL1|GABARAPL2|AMN|JAGN1|COG6|EXOC8|ARRDC1|AKTIP|ARRDC2|VPS37C|ARFGAP2|RUFY1|RCN3|RINT1|LSG1|ACAP1|HGS|RAB37|ATG4B|AAGAB|EXOC5|SFT2D2|VPS25|EXOC2|PPID|RAB35|CHMP5|CD63|ENY2|SNX32|JAKMIP1|SNX3|SNX4|VPS52|MON2|XBP1|FUZ|DNAJC14|SNX22|NUP50|KTN1|SLC7A6OS|NASP|ATG16L1	protein transport	63	GO:0015031~PROTEIN TRANSPORT	8.80E-05	GO:0015031~PROTEIN TRANSPORT	GO:0015031~PROTEIN TRANSPORT
GOTERM_BP_DIRECT	3.26E-16	U2AF1L4|CWC25|CWC27|PNN|SNRPB2|RBMX2|HNRNPA1|SNRPD3|SNRNP35|SF3A3|IK|PRPF4B|PHF5A|ZCRB1|MFAP1|CRNKL1|PRPF31|BUD13|PRPF3|SRSF2|DBR1|SNRPG|SYNCRIP|SNRNP27|SART3|PPIE|RSRC1|GEMIN6|RBM6|SNRNP25|RBM19|SRSF5|FRG1|YTHDC1|SNRPF|RBM4B|PAXBP1|SRSF9|RBM8A|CWF19L2|C9ORF78|RNPC3|HTATSF1|ZMAT2|DHX38|CWC15|LSM3|LSM6|SNW1|PPWD1|USP39|METTL14|SNRNP70|DHX16|BCAS2|RBM5|BUD31|SYF2|HNRNPH1|SLU7|SF3B5|DDX23	mRNA splicing, via spliceosome	62	GO:0000398~MRNA SPLICING, VIA SPLICEOSOME	7.04E-20	GO:0000398~MRNA SPLICING, VIA SPLICEOSOME	GO:0000398~MRNA SPLICING, VIA SPLICEOSOME
GOTERM_BP_DIRECT	1.29E-14	TCERG1|SAP18|PPP2R1A|HNRNPA1|SNRPD3|SRSF11|SNRNP35|THOC1|THOC3|PRPF4B|ZCRB1|THOC7|PRPF3|SRSF2|SNRPG|SYNCRIP|SNRNP27|RSRC1|SNRNP25|PPIG|SNRPF|FMR1|AKAP8L|ZNF830|SRA1|PPP1R9B|C1QBP|HABP4|RBM8A|PTBP3|JMJD6|SFPQ|THRAP3|RP9|SREK1|RNPC3|RBM23|MBNL3|NONO|LARP7|QKI|CLASRP|HNRNPA1L2|SUGP2|LSM1|LSM6|MPHOSPH10|SUGP1|DDX47|YBX1|USP39|DHX16|BCAS2|RBM5|BUD31|PRPF18|LUC7L3|SLU7|DDX23	RNA splicing	59	GO:0008380~RNA SPLICING	5.58E-18	GO:0008380~RNA SPLICING	GO:0008380~RNA SPLICING
GOTERM_BP_DIRECT	3.38E-10	TCERG1|ADARB1|SAP18|HNRNPA1|SRSF11|SF3A3|THOC1|THOC3|THOC7|PRPF3|SRSF2|SNRNP27|SRSF5|FMR1|AKAP8L|ZNF830|SRA1|SRSF9|C1QBP|HABP4|RBM8A|PTBP3|JMJD6|DDX1|SFPQ|THRAP3|SREK1|RBM23|MBNL3|NONO|LARP7|QKI|CLASRP|HNRNPA1L2|SUGP2|RBM26|CELF6|PHRF1|CPSF3|PAPOLG|LSM1|RPUSD2|TUT1|TRUB2|LSM3|RNASEL|PAN2|SUPT4H1|SUGP1|DDX47|YBX1|USP39|BCAS2|RBM5|PRPF18	mRNA processing	55	GO:0006397~MRNA PROCESSING	2.19E-13	GO:0006397~MRNA PROCESSING	GO:0006397~MRNA PROCESSING
GOTERM_BP_DIRECT	0.015131351	HSPA9|TIMM44|IPO11|CSE1L|IPO8|IMP4|ARF4|CLTB|CLTA|AP4M1|AP1G2|AP1S1|ARFIP2|SEC61B|AP2M1|COPZ2|TIMM21|ARFGAP1|TBC1D1|TBC1D4|ERP29|PICK1|STX1A|ARF6|RABGAP1|UNC93B1|RAB1B|STX18|ARL1|HDAC6|STX11|STX10|AP3M2|ARL17A|ARFRP1|RAB20|AP2S1|VTI1A|STX5|STX2|SEC23B|SEC31B|VPS16|BCAP31|ACD|ASPSCR1|RABL2B|SGSM2|COPG2|RAB5A|IPO4|SLU7|GRPEL1	intracellular protein transport	53	GO:0006886~INTRACELLULAR PROTEIN TRANSPORT	2.29E-05	GO:0006886~INTRACELLULAR PROTEIN TRANSPORT	GO:0006886~INTRACELLULAR PROTEIN TRANSPORT
GOTERM_BP_DIRECT	0.009264724	UBQLN4|MBD4|MGMT|MCRS1|XRCC3|FANCC|SSRP1|POLA1|ETAA1|TAOK3|TTC5|NABP2|NABP1|TRIP12|ERCC6|CSNK1E|FMR1|NONO|MUTYH|CDK7|PARK7|MNAT1|RPAIN|CEP164|BCCIP|BRCA1|SMC3|ALKBH3|PAGR1|CHAF1A|EME2|RUVBL1|WDHD1|PARP3|LIG1|FBXW7|DDX11|NSMCE1|KIF22|MSH6|MSH3|CINP|XPA|XPC|PDS5A|ZMPSTE24|TFPT|HAUS7|SWI5|ATRIP	DNA repair	50	GO:0006281~DNA REPAIR	1.00E-05	GO:0006281~DNA REPAIR	GO:0006281~DNA REPAIR
REACTOME_PATHWAY	0.030813138	MRPL23|MRPL21|RPL18A|RPL36AL|MRPL38|GFM1|MRPS5|RPL36|MRPL34|MRPL33|SRP54|SRP14|SRP72|MRPL9|EIF4H|SEC11A|MRPS25|SEC11C|MRPS23|EIF2S2|EIF3L|MRPL49|EIF3I|SEC61B|DARS2|EIF3F|MRPS21|FARSA|MRPL47|EIF3D|MRPS6|MRPL52|MRPS9|MRPL51|RPL29|MRPS33|MTIF2|MTIF3|RPS28|YARS2|EARS2|MRPS18B|TRMT112|SARS|TUFM|DAP3|AARS2|MRPL18|MRPL19|RPL36A	Translation	50	R-HSA-72766~TRANSLATION	2.90E-04	R-HSA-72766~TRANSLATION	R-HSA-72766~TRANSLATION
REACTOME_PATHWAY	0.044502575	HSPA9|ARL13B|INPP5E|BBS2|PRKAB2|PRKAB1|CCDC41|CALM3|TUBA1B|CLUAP1|CEP89|TGS1|TMEM11|PPP2R1A|EXOC8|SSBP1|MAPK14|CHCHD3|CSNK1E|ARF4|OFD1|ODF2|CEP152|HAUS4|CCP110|HAUS5|EXOC5|CEP164|CENPJ|CNTRL|CEP250|EXOC2|CCT5|CEP63|MAPRE1|CCT3|NINL|SFI1|RAB8A|IFT57|HDAC6|ATP5J|ATP5H|HDAC3|GABPB2|HAUS7|IFT172|DYNC2LI1	Organelle biogenesis and maintenance	48	R-HSA-1852241~ORGANELLE BIOGENESIS AND MAINTENANCE	7.32E-04	R-HSA-1852241~ORGANELLE BIOGENESIS AND MAINTENANCE	R-HSA-1852241~ORGANELLE BIOGENESIS AND MAINTENANCE
GOTERM_BP_DIRECT	0.046641409	KDM1A|HDAC1|KDM8|HMGB2|NUCKS1|BRCC3|CHD2|HDAC9|ING4|TLK2|METTL4|BRD9|SUPT4H1|BRD8|SUDS3|ATXN7L3|PRMT6|RNF20|SETDB1|RING1|CBX3|SS18L1|MSL3|SIRT1|MSL1|COPRS|MMS22L|DNAJC2|CDAN1|MRGBP|KANSL2|PHF14|RCCD1|EZH1|BAP1|ENY2|NUP98|JMJD6|RB1|L3MBTL3|ZMPSTE24|HDAC3|KDM5D|USP16|MEAF6	chromatin organization	45	GO:0006325~CHROMATIN ORGANIZATION	9.72E-05	GO:0006325~CHROMATIN ORGANIZATION	GO:0006325~CHROMATIN ORGANIZATION
KEGG_PATHWAY	3.73E-07	ZMAT2|TCERG1|DHX38|HNRNPA1L2|U2AF1L4|CWC15|LSM3|LSM6|SNRPB2|SNW1|HNRNPA1|SNRPD3|SF3A3|THOC1|THOC3|PHF5A|USP39|CRNKL1|PQBP1|PRPF31|PRPF3|SNRNP70|DHX16|SRSF2|HSPA1A|SNRPG|BCAS2|SNRNP27|PPIE|BUD31|SRSF5|SNRPF|SRSF9|PRPF18|SYF2|RBM8A|RP9|SLU7|SF3B5|DDX23	Spliceosome	40	HSA03040:SPLICEOSOME	1.16E-09	HSA03040:SPLICEOSOME	HSA03040:SPLICEOSOME
REACTOME_PATHWAY	0.008887559	LTV1|HSD17B10|NOP14|EXOSC6|PWP2|BMS1|RRP9|PES1|EXOSC8|RPS28|RPL18A|RPL36AL|RRP36|EXOSC3|RPL36|MPHOSPH10|EXOSC2|NOL12|NOP10|DDX47|IMP4|BYSL|NAT10|CSNK1E|WDR46|FTSJ3|WDR43|TSR1|EBNA1BP2|TRMT112|MPHOSPH6|RIOK1|ELAC2|SENP3|UTP18|GNL3|RPL29|HEATR1|RRP7A|RPL36A	rRNA processing	40	R-HSA-72312~RRNA PROCESSING	3.78E-05	R-HSA-72312~RRNA PROCESSING	R-HSA-72312~RRNA PROCESSING
REACTOME_PATHWAY	0.011422167	LTV1|NOP14|EXOSC6|PWP2|BMS1|RRP9|PES1|EXOSC8|RPS28|RPL18A|RPL36AL|RRP36|EXOSC3|RPL36|MPHOSPH10|EXOSC2|NOL12|NOP10|DDX47|IMP4|BYSL|NAT10|CSNK1E|WDR46|FTSJ3|WDR43|TSR1|EBNA1BP2|TRMT112|MPHOSPH6|RIOK1|SENP3|UTP18|GNL3|RPL29|HEATR1|RRP7A|RPL36A	rRNA processing in the nucleus and cytosol	38	R-HSA-8868773~RRNA PROCESSING IN THE NUCLEUS AND CYTOSOL	6.04E-05	R-HSA-8868773~RRNA PROCESSING IN THE NUCLEUS AND CYTOSOL	R-HSA-8868773~RRNA PROCESSING IN THE NUCLEUS AND CYTOSOL
REACTOME_PATHWAY	0.031861965	HSP90AB1|CUL1|SHFM1|TUBA1B|PSMD4|TUBG2|CDK7|PPP2R1A|LIN37|MNAT1|PSMB8|CSNK1E|PSMC4|OFD1|PSMC1|PPP1R12A|ODF2|CEP152|HAUS4|CCP110|HAUS5|CEP164|CENPJ|CNTRL|CEP250|CEP63|MAPRE1|NINL|SFI1|OPTN|RAB8A|PPP2R1B|PSMA4|PSMD14|HAUS7|TUBGCP6	G2/M Transition	36	R-HSA-69275~G2/M TRANSITION	3.18E-04	R-HSA-69275~G2/M TRANSITION	R-HSA-69275~G2/M TRANSITION
REACTOME_PATHWAY	0.03314269	HSP90AB1|CUL1|SHFM1|TUBA1B|PSMD4|TUBG2|CDK7|PPP2R1A|LIN37|MNAT1|PSMB8|CSNK1E|PSMC4|OFD1|PSMC1|PPP1R12A|ODF2|CEP152|HAUS4|CCP110|HAUS5|CEP164|CENPJ|CNTRL|CEP250|CEP63|MAPRE1|NINL|SFI1|OPTN|RAB8A|PPP2R1B|PSMA4|PSMD14|HAUS7|TUBGCP6	Mitotic G2-G2/M phases	36	R-HSA-453274~MITOTIC G2-G2/M PHASES	3.89E-04	R-HSA-453274~MITOTIC G2-G2/M PHASES	R-HSA-453274~MITOTIC G2-G2/M PHASES
REACTOME_PATHWAY	0.027456351	LTV1|NOP14|EXOSC6|PWP2|BMS1|RRP9|PES1|EXOSC8|RPS28|RPL18A|RPL36AL|RRP36|EXOSC3|RPL36|MPHOSPH10|EXOSC2|NOL12|DDX47|IMP4|BYSL|CSNK1E|WDR46|FTSJ3|WDR43|TSR1|EBNA1BP2|MPHOSPH6|RIOK1|SENP3|UTP18|GNL3|RPL29|HEATR1|RRP7A|RPL36A	Major pathway of rRNA processing in the nucleolus and cytosol	35	R-HSA-6791226~MAJOR PATHWAY OF RRNA PROCESSING IN THE NUCLEOLUS AND CYTOSOL	2.13E-04	R-HSA-6791226~MAJOR PATHWAY OF RRNA PROCESSING IN THE NUCLEOLUS AND CYTOSOL	R-HSA-6791226~MAJOR PATHWAY OF RRNA PROCESSING IN THE NUCLEOLUS AND CYTOSOL
GOTERM_BP_DIRECT	4.77E-04	NOP14|EXOSC6|RRP9|PES1|RNASEL|RPS28|RRP36|EXOSC3|MPHOSPH10|EXOSC2|DDX47|DDX27|NVL|IMP4|BYSL|IPO4|PIH1D1|WDR74|DDX54|DDX10|DDX51|WDR43|PA2G4|EBNA1BP2|NSA2|TSR2|ESF1|FRG1|UTP18|HEATR1|YBEY|RRP7A	rRNA processing	32	GO:0006364~RRNA PROCESSING	4.12E-07	GO:0006364~RRNA PROCESSING	GO:0006364~RRNA PROCESSING
REACTOME_PATHWAY	0.049905869	MCM7|CUL1|CKS1B|SHFM1|POLA1|PSMD4|CDK7|MCM3|MCM4|LIN37|POLD3|MNAT1|POLE4|PSMB8|POLE3|PSMC4|PSMC1|SMC3|CDC26|LIG1|PSMA4|ANAPC4|PSMD14|ANAPC1|MAX|ORC5|RB1|PDS5A|ORC4|UBE2S|CDC16	S Phase	31	R-HSA-69242~S PHASE	9.38E-04	R-HSA-69242~S PHASE	R-HSA-69242~S PHASE
KEGG_PATHWAY	0.002573178	NUP85|PHAX|NUP155|SNUPN|PNN|SAP18|IPO11|CSE1L|IPO5|IPO8|SUMO2|KPNA4|KPNA3|THOC1|THOC3|DDX19A|IMP4|DDX19B|IPO4|NUP210L|THOC7|RAN|NUP98|NUP205|POM121|RBM8A|NUP50	Nucleocytoplasmic transport	27	HSA03013:NUCLEOCYTOPLASMIC TRANSPORT	1.60E-05	HSA03013:NUCLEOCYTOPLASMIC TRANSPORT	HSA03013:NUCLEOCYTOPLASMIC TRANSPORT
REACTOME_PATHWAY	0.004464408	MRPL23|MRPL21|MRPL38|GFM1|MRPS5|MRPL34|MRPL33|MRPL9|MRPS25|MRPS23|MRPS18B|MRPL49|MRPS21|MRPL47|TUFM|MRPS6|MRPL52|DAP3|MRPS9|MRPL51|MRPL18|MRPL19|MRPS33|MTIF2|MTIF3	Mitochondrial translation	25	R-HSA-5368287~MITOCHONDRIAL TRANSLATION	1.31E-05	R-HSA-5368287~MITOCHONDRIAL TRANSLATION	R-HSA-5368287~MITOCHONDRIAL TRANSLATION
REACTOME_PATHWAY	0.023533667	LAGE3|NUP85|HSD17B10|NUP155|THG1L|TRMT13|TRMT44|TRDMT1|PUS3|TRMT1|ADAT2|C2ORF49|TRMT112|RAN|NSUN2|ELAC2|NUP98|QTRT1|CTU1|NUP205|POM121|NUP50|DDX1|THADA|OSGEP	tRNA processing	25	R-HSA-72306~TRNA PROCESSING	1.50E-04	R-HSA-72306~TRNA PROCESSING	R-HSA-72306~TRNA PROCESSING
REACTOME_PATHWAY	0.008887559	MRPS23|MRPS18B|MRPL49|MRPS21|MRPL47|MRPL23|MRPS6|MRPL21|MRPL52|DAP3|MRPS9|MRPL38|MRPL51|MRPS5|MRPL18|MRPL34|MRPL19|MRPL33|MRPS33|MTIF2|MTIF3|MRPL9|MRPS25	Mitochondrial translation initiation	23	R-HSA-5368286~MITOCHONDRIAL TRANSLATION INITIATION	4.18E-05	R-HSA-5368286~MITOCHONDRIAL TRANSLATION INITIATION	R-HSA-5368286~MITOCHONDRIAL TRANSLATION INITIATION
REACTOME_PATHWAY	0.008887559	MRPS23|MRPS18B|MRPL49|MRPS21|MRPL47|MRPL23|TUFM|MRPS6|MRPL21|MRPL52|DAP3|MRPS9|MRPL38|MRPL51|GFM1|MRPS5|MRPL18|MRPL34|MRPL19|MRPL33|MRPS33|MRPL9|MRPS25	Mitochondrial translation elongation	23	R-HSA-5389840~MITOCHONDRIAL TRANSLATION ELONGATION	4.18E-05	R-HSA-5389840~MITOCHONDRIAL TRANSLATION ELONGATION	R-HSA-5389840~MITOCHONDRIAL TRANSLATION ELONGATION
REACTOME_PATHWAY	0.023533667	ODF2|CEP152|HAUS4|CCP110|CUL1|HAUS5|CEP164|CENPJ|CNTRL|CEP250|CEP63|MAPRE1|NINL|SFI1|OPTN|RAB8A|PPP2R1A|CSNK1E|HAUS7|OFD1|PPP1R12A	Regulation of PLK1 Activity at G2/M Transition	21	R-HSA-2565942~REGULATION OF PLK1 ACTIVITY AT G2/M TRANSITION	1.52E-04	R-HSA-2565942~REGULATION OF PLK1 ACTIVITY AT G2/M TRANSITION	R-HSA-2565942~REGULATION OF PLK1 ACTIVITY AT G2/M TRANSITION
REACTOME_PATHWAY	0.027456351	NUP85|SARNP|DHX38|U2AF1L4|NUP155|FIP1L1|SRSF2|CPSF3|SRSF5|NUP98|WDR33|SRSF9|NUP205|SRSF11|POM121|RBM8A|NUP50|THOC1|THOC3|SLU7|THOC7	Transport of Mature Transcript to Cytoplasm	21	R-HSA-72202~TRANSPORT OF MATURE TRANSCRIPT TO CYTOPLASM	2.24E-04	R-HSA-72202~TRANSPORT OF MATURE TRANSCRIPT TO CYTOPLASM	R-HSA-72202~TRANSPORT OF MATURE TRANSCRIPT TO CYTOPLASM
REACTOME_PATHWAY	0.033022429	MRPS23|MRPS18B|MRPL49|MRPS21|MRPL47|MRPL23|MRPS6|MRPL21|MRPL52|DAP3|MRPS9|MRPL38|MRPL51|MRPS5|MRPL18|MRPL34|MRPL19|MRPL33|MRPS33|MRPL9|MRPS25	Mitochondrial translation termination	21	R-HSA-5419276~MITOCHONDRIAL TRANSLATION TERMINATION	3.69E-04	R-HSA-5419276~MITOCHONDRIAL TRANSLATION TERMINATION	R-HSA-5419276~MITOCHONDRIAL TRANSLATION TERMINATION
REACTOME_PATHWAY	0.034102941	ODF2|CEP152|HAUS4|CCP110|HAUS5|CEP164|CENPJ|CNTRL|CEP250|CEP63|MAPRE1|NINL|SFI1|TUBG2|PPP2R1A|CSNK1E|HAUS7|OFD1|TUBGCP6	Recruitment of mitotic centrosome proteins and complexes	19	R-HSA-380270~RECRUITMENT OF MITOTIC CENTROSOME PROTEINS AND COMPLEXES	4.61E-04	R-HSA-380270~RECRUITMENT OF MITOTIC CENTROSOME PROTEINS AND COMPLEXES	R-HSA-380270~RECRUITMENT OF MITOTIC CENTROSOME PROTEINS AND COMPLEXES
REACTOME_PATHWAY	0.034102941	ODF2|CEP152|HAUS4|CCP110|HAUS5|CEP164|CENPJ|CNTRL|CEP250|CEP63|MAPRE1|NINL|SFI1|TUBG2|PPP2R1A|CSNK1E|HAUS7|OFD1|TUBGCP6	Centrosome maturation	19	R-HSA-380287~CENTROSOME MATURATION	4.61E-04	R-HSA-380287~CENTROSOME MATURATION	R-HSA-380287~CENTROSOME MATURATION
REACTOME_PATHWAY	0.033022429	SARNP|DHX38|U2AF1L4|FIP1L1|SRSF2|CPSF3|SNRPG|SRSF5|WDR33|SNRPF|SRSF9|SNRPD3|SRSF11|RBM8A|THOC1|THOC3|SLU7|THOC7	RNA Polymerase II Transcription Termination	18	R-HSA-73856~RNA POLYMERASE II TRANSCRIPTION TERMINATION	3.52E-04	R-HSA-73856~RNA POLYMERASE II TRANSCRIPTION TERMINATION	R-HSA-73856~RNA POLYMERASE II TRANSCRIPTION TERMINATION
REACTOME_PATHWAY	0.034505491	ODF2|CEP152|HAUS4|CCP110|HAUS5|CEP164|CENPJ|CNTRL|CEP250|CEP63|MAPRE1|NINL|SFI1|PPP2R1A|CSNK1E|HAUS7|OFD1	Loss of proteins required for interphase microtubule organization from the centrosome	17	R-HSA-380284~LOSS OF PROTEINS REQUIRED FOR INTERPHASE MICROTUBULE ORGANIZATION FROM THE CENTROSOME	5.07E-04	R-HSA-380284~LOSS OF PROTEINS REQUIRED FOR INTERPHASE MICROTUBULE ORGANIZATION FROM THE CENTROSOME	R-HSA-380284~LOSS OF PROTEINS REQUIRED FOR INTERPHASE MICROTUBULE ORGANIZATION FROM THE CENTROSOME
REACTOME_PATHWAY	0.034505491	ODF2|CEP152|HAUS4|CCP110|HAUS5|CEP164|CENPJ|CNTRL|CEP250|CEP63|MAPRE1|NINL|SFI1|PPP2R1A|CSNK1E|HAUS7|OFD1	Loss of Nlp from mitotic centrosomes	17	R-HSA-380259~LOSS OF NLP FROM MITOTIC CENTROSOMES	5.07E-04	R-HSA-380259~LOSS OF NLP FROM MITOTIC CENTROSOMES	R-HSA-380259~LOSS OF NLP FROM MITOTIC CENTROSOMES
REACTOME_PATHWAY	0.04979887	ODF2|CEP152|HAUS4|CCP110|HAUS5|CEP164|CENPJ|CNTRL|CEP250|CEP63|MAPRE1|NINL|SFI1|PPP2R1A|CSNK1E|HAUS7|OFD1	AURKA Activation by TPX2	17	R-HSA-8854518~AURKA ACTIVATION BY TPX2	8.49E-04	R-HSA-8854518~AURKA ACTIVATION BY TPX2	R-HSA-8854518~AURKA ACTIVATION BY TPX2
REACTOME_PATHWAY	0.049905869	WDR43|TRMT112|NOP14|PWP2|BMS1|RRP9|UTP18|RRP36|MPHOSPH10|NOP10|DDX47|IMP4|NAT10|HEATR1|WDR46|RRP7A	rRNA modification in the nucleus and cytosol	16	R-HSA-6790901~RRNA MODIFICATION IN THE NUCLEUS AND CYTOSOL	9.27E-04	R-HSA-6790901~RRNA MODIFICATION IN THE NUCLEUS AND CYTOSOL	R-HSA-6790901~RRNA MODIFICATION IN THE NUCLEUS AND CYTOSOL
REACTOME_PATHWAY	0.03981873	NUP85|PHAX|NUP155|CLNS1A|SNRPG|SNUPN|TGS1|GEMIN6|NUP98|SNRPF|GEMIN8|NUP205|SNRPD3|POM121|NUP50	Metabolism of non-coding RNA	15	R-HSA-194441~METABOLISM OF NON-CODING RNA	6.32E-04	R-HSA-194441~METABOLISM OF NON-CODING RNA	R-HSA-194441~METABOLISM OF NON-CODING RNA
REACTOME_PATHWAY	0.03981873	NUP85|PHAX|NUP155|CLNS1A|SNRPG|SNUPN|TGS1|GEMIN6|NUP98|SNRPF|GEMIN8|NUP205|SNRPD3|POM121|NUP50	snRNP Assembly	15	R-HSA-191859~SNRNP ASSEMBLY	6.32E-04	R-HSA-191859~SNRNP ASSEMBLY	R-HSA-191859~SNRNP ASSEMBLY
REACTOME_PATHWAY	0.027456351	LAGE3|TRMT112|NSUN2|THG1L|QTRT1|TRMT13|CTU1|TRMT44|TRDMT1|PUS3|TRMT1|THADA|ADAT2|OSGEP	tRNA modification in the nucleus and cytosol	14	R-HSA-6782315~TRNA MODIFICATION IN THE NUCLEUS AND CYTOSOL	2.32E-04	R-HSA-6782315~TRNA MODIFICATION IN THE NUCLEUS AND CYTOSOL	R-HSA-6782315~TRNA MODIFICATION IN THE NUCLEUS AND CYTOSOL
GOTERM_BP_DIRECT	0.014746173	TSR1|WDR43|TSR2|NOP14|BMS1|PWP2|BYSL|NGDN|HEATR1|RRP36|WDR46	maturation of SSU-rRNA from tricistronic rRNA transcript (SSU-rRNA, 5.8S rRNA, LSU-rRNA)	11	GO:0000462~MATURATION OF SSU-RRNA FROM TRICISTRONIC RRNA TRANSCRIPT (SSU-RRNA, 5.8S RRNA, LSU-RRNA)	1.91E-05	GO:0000462~MATURATION OF SSU-RRNA FROM TRICISTRONIC RRNA TRANSCRIPT (SSU-RRNA, 5.8S RRNA, LSU-RRNA)	GO:0000462~MATURATION OF SSU-RRNA FROM TRICISTRONIC RRNA TRANSCRIPT (SSU-RRNA, 5.8S RRNA, LSU-RRNA)
