# Supplementary material for: Seasonal effect—an overlooked factor in neuroimaging research
Source: Transl Psychiatry. 2023 Jul 3;13:238. doi: 10.1038/s41398-023-02530-2 (PMC10318079; doi:10.1038/s41398-023-02530-2)
Supplement: Supplementary file 3 — Table S4 Functional annotation of genes negatively associated with day length [file 41398_2023_2530_MOESM3_ESM.csv]

david_category	fdr_qvalue	Genes	GS_DESCR	gs_size	Name	pvalue (downreg)	name	shared name
GAD_DISEASE	3.23E-04	UBL3|TRRAP|RRP12|SSR2|MYOF|NSUN6|TACR1|SERPINB8|ZXDC|F5|CREB3L2|APBB1IP|VN1R1|CDC123|PHLPP1|SNX27|ADRBK2|CHN2|GPR155|DTD1|SF3A1|SF3A2|SAMD4A|FMO5|DHRS3|PRKCB|MKLN1|ETNK1|ALMS1|LPCAT2|CCDC6|NCAPD3|VKORC1L1|FAM13A|HNMT|FRY|RUNX2|CDC14A|RUNX1|FAM107B|MAP3K9|MORF4L1|MTPAP|TBL1XR1|CSGALNACT1|KAT6B|DGAT2|RALGAPA1|USP3|LARP4B|MOB3B|MRTO4|RAD54L2|NPTXR|DGKH|GPATCH2L|ADAP2|FGGY|SHC1|PLXNA2|SRGAP2|NEK6|TRA…	Tobacco Use Disorder	504	TOBACCO USE DISORDER	1.39E-07	TOBACCO USE DISORDER	TOBACCO USE DISORDER
REACTOME_PATHWAY	2.69E-05	CR1|APAF1|PSMD9|PDPK1|MYC|PPP2R5C|TRIM25|CAT|AKT1|POLR1D|EP300|RNF111|MAP2K3|PRKCB|MTOR|MYO1C|POLR3A|POLR3B|POLR3G|PTPN4|POLR3K|TRIM14|SHC1|GATA3|BCL10|FOXO3|HIF1A|FOXO1|CREBBP|HAVCR2|JUN|XRCC6|TGFB1|SMAD3|PTAFR|NFATC3|NFATC2|NFATC1|CREG1|NFKB1|PIAS1|NFKBIB|PPP3CB|LRRFIP1|CRK|TRIM62|DTX3L|RHOG|PTPN14|CREB1|RNF6|STAT3|CUL3|PML|SDCBP|CD4|TRIM32|ATF1|RLIM|IRS1|IRS2|RPS6KA3|JUNB|MMP9|ACLY|IL23A|PIK3C…	Immune System	371	R-HSA-168256~IMMUNE SYSTEM	5.64E-08	R-HSA-168256~IMMUNE SYSTEM	R-HSA-168256~IMMUNE SYSTEM
REACTOME_PATHWAY	2.33E-10	RFC4|CR1|NCBP1|YY1|APAF1|PSMD9|PDPK1|NCBP2|MYC|PPP2R5C|RRM2B|POLR1A|POLR1B|CAT|AKT1|POLR1D|EP300|ITGA5|GTF3C4|ZNF195|SRSF1|RNF111|FURIN|RNF2|HSPD1|TAF1B|POLR2A|MED1|POLR2B|PRKCB|ZNF506|SAP30L|ZNF624|DROSHA|POLR2I|ZNF184|ZNF180|RUNX3|RPRD2|MTOR|RUNX2|MYO1C|RUNX1|POLR3A|POLR3B|CARM1|TBL1XR1|ZNF737|BAX|POLR3G|KAT6A|ZNF611|DDIT3|PTPN4|POLR3K|TNRC6B|NOTCH1|MAGED1|GATA3|FOXO3|GATA1|FOXO1|MED30|HIVEP3|C…	Gene expression (Transcription)	318	R-HSA-74160~GENE EXPRESSION (TRANSCRIPTION)	1.22E-13	R-HSA-74160~GENE EXPRESSION (TRANSCRIPTION)	R-HSA-74160~GENE EXPRESSION (TRANSCRIPTION)
REACTOME_PATHWAY	0.003430786	RFC4|NCBP1|PSMD9|PDPK1|NCBP2|MYC|PPP2R5C|APBB1IP|TRIM25|AKT1|EP300|TRIM27|FURIN|MAP2K3|POLR2A|POLR2B|SAP30L|POLR2I|MTOR|MYO1C|RUNX1|TBL1XR1|TSG101|NOTCH1|SHC1|FOXO3|NF1|FOXO1|RCOR1|CREBBP|JUN|DUSP16|XRCC6|SMAD4|TGFB1|SMAD3|PDCD6IP|TRAK1|CUX1|NFKB1|SLC24A4|CDK2|CDKN1C|BRCA2|ZDHHC2|LRRFIP1|MCCC1|CRK|AXIN1|SLC22A5|RHOG|KAT2B|CREB1|HDAC4|RBBP4|TBL1X|TAF15|STAT3|BRMS1|PARP4|JHDM1D|GATAD2B|CUL3|PML|GAT…	Disease	308	R-HSA-1643685~DISEASE	3.95E-05	R-HSA-1643685~DISEASE	R-HSA-1643685~DISEASE
GOTERM_BP_DIRECT	8.56E-09	TRRAP|AHR|YY1|MYC|ZXDC|CREB3L2|SUPT20H|ZNF195|ABT1|EOMES|MED1|PRKCB|ZNF506|ZNF624|RFX3|ARID5B|ZNF184|HCFC2|ZNF180|RUNX3|RUNX2|RUNX1|TBL1XR1|ZNF737|ZNF611|DDIT3|SMARCAL1|PHIP|BACH2|ZSCAN31|ZNF844|FOXO3B|SOX13|NOTCH1|RFX7|ZSCAN26|PFN1|ZNF275|CREBL2|TSHZ3|TSHZ1|TSHZ2|FOXO3|ZNF829|HIF1A|HIVEP2|ZBED6|GTF2IRD2B|RLF|ZNF260|IRF2BP2|FOXO1|MED13L|RAI1|ZBTB6|ZNF816|ZNF813|ATXN7|RBAK|HIVEP3|RCOR3|PATZ1|RCOR1…	regulation of transcription from RNA polymerase II promoter	294	GO:0006357~REGULATION OF TRANSCRIPTION FROM RNA POLYMERASE II PROMOTER	4.10E-12	GO:0006357~REGULATION OF TRANSCRIPTION FROM RNA POLYMERASE II PROMOTER	GO:0006357~REGULATION OF TRANSCRIPTION FROM RNA POLYMERASE II PROMOTER
REACTOME_PATHWAY	2.72E-08	RFC4|CR1|NCBP1|YY1|APAF1|PSMD9|PDPK1|NCBP2|MYC|PPP2R5C|RRM2B|CAT|AKT1|EP300|ITGA5|ZNF195|SRSF1|RNF111|FURIN|RNF2|HSPD1|POLR2A|MED1|POLR2B|PRKCB|ZNF506|ZNF624|POLR2I|ZNF184|ZNF180|RUNX3|RPRD2|MTOR|RUNX2|RUNX1|CARM1|TBL1XR1|ZNF737|BAX|KAT6A|ZNF611|DDIT3|PTPN4|TNRC6B|NOTCH1|MAGED1|GATA3|FOXO3|GATA1|FOXO1|MED30|HIVEP3|CREBBP|JUN|ZFHX3|SMAD4|TGFB1|SMAD3|NFATC2|NFKB1|CDK2|PHF20|CITED2|CITED4|MED16|MED1…	RNA Polymerase II Transcription	284	R-HSA-73857~RNA POLYMERASE II TRANSCRIPTION	2.84E-11	R-HSA-73857~RNA POLYMERASE II TRANSCRIPTION	R-HSA-73857~RNA POLYMERASE II TRANSCRIPTION
REACTOME_PATHWAY	8.61E-08	RFC4|CR1|YY1|APAF1|PSMD9|PDPK1|MYC|PPP2R5C|RRM2B|CAT|AKT1|EP300|ITGA5|ZNF195|RNF111|FURIN|RNF2|HSPD1|POLR2A|MED1|POLR2B|PRKCB|ZNF506|ZNF624|POLR2I|ZNF184|ZNF180|RUNX3|MTOR|RUNX2|RUNX1|CARM1|TBL1XR1|ZNF737|BAX|KAT6A|ZNF611|DDIT3|PTPN4|TNRC6B|NOTCH1|MAGED1|GATA3|FOXO3|GATA1|FOXO1|MED30|HIVEP3|CREBBP|JUN|ZFHX3|SMAD4|TGFB1|SMAD3|NFATC2|NFKB1|CDK2|PHF20|CITED2|CITED4|MED16|MED17|MED12|ING5|MED14|MED13…	Generic Transcription Pathway	260	R-HSA-212436~GENERIC TRANSCRIPTION PATHWAY	1.35E-10	R-HSA-212436~GENERIC TRANSCRIPTION PATHWAY	R-HSA-212436~GENERIC TRANSCRIPTION PATHWAY
GOTERM_BP_DIRECT	3.51E-15	AHR|YY1|MYC|CREB3L2|KAT8|AKT1|EP300|ACVR1|EOMES|MED1|RFX3|RUNX2|RUNX1|HCFC1|TBL1XR1|KAT6B|KAT6A|DDIT3|PHIP|NOTCH1|GATA3|FOXO3|HIF1A|GATA1|RLF|FOXO1|NPAT|RREB1|CREBBP|JUN|ZFHX3|XRCC6|SMAD4|TGFB1|SMAD3|NFATC3|NFATC2|NFATC1|INO80|TRERF1|NFKB1|HNRNPD|RNF10|CALCOCO1|CITED2|PHF8|MED17|MED12|HHEX|MED14|PPP3CB|MED13|NCOA1|NCOA6|TFE3|KAT2B|CREB1|PPARA|HDAC4|NFIX|WBP2|LEF1|FOXK2|RXRB|TBL1X|NFYA|STAT3|KLF2|…	positive regulation of transcription from RNA polymerase II promoter	245	GO:0045944~POSITIVE REGULATION OF TRANSCRIPTION FROM RNA POLYMERASE II PROMOTER	1.12E-18	GO:0045944~POSITIVE REGULATION OF TRANSCRIPTION FROM RNA POLYMERASE II PROMOTER	GO:0045944~POSITIVE REGULATION OF TRANSCRIPTION FROM RNA POLYMERASE II PROMOTER
REACTOME_PATHWAY	1.35E-04	CR1|APAF1|PSMD9|PDPK1|TRIM25|CAT|POLR1D|EP300|MAP2K3|MYO1C|POLR3A|POLR3B|POLR3G|PTPN4|POLR3K|SHC1|BCL10|CREBBP|JUN|XRCC6|PTAFR|NFATC3|NFATC2|NFATC1|CREG1|NFKB1|NFKBIB|PPP3CB|LRRFIP1|CRK|RHOG|CREB1|SDCBP|CD4|TRIM32|ATF1|RPS6KA3|MMP9|ACLY|PIK3CA|DHX9|PRKDC|PLAC8|PPP3R1|DHX36|PCBP2|FADD|PIK3CB|NRAS|PLCG2|JUP|CYFIP2|CYFIP1|AHCYL1|WIPF1|WIPF2|WASL|ANPEP|PPP3CA|CPNE3|GOLGA7|PRKCE|PRKCD|RNASE6|RNASE2|CR…	Innate Immune System	212	R-HSA-168249~INNATE IMMUNE SYSTEM	3.53E-07	R-HSA-168249~INNATE IMMUNE SYSTEM	R-HSA-168249~INNATE IMMUNE SYSTEM
REACTOME_PATHWAY	0.00105291	TLR2|NCBP1|PSMD9|PDPK1|LYN|NCBP2|TRIM25|MYO5A|AKT1|EP300|VPS11|TRIM27|PSMC3|FURIN|ARF1|MAP2K3|POLR2A|POLR2B|CLTC|NR3C1|SAP30L|IFIH1|TUBA1A|POLR2I|RAC1|MYO1C|RUNX1|HSPG2|GTF2F2|TBL1XR1|IFNGR2|PRKAR1B|VAV1|ADCY3|HCK|ABL1|SIKE1|TSG101|TLR8|SUPT5H|RAB7A|CSNK1A1|DYNC1I2|VPS4A|RNF135|MAP1LC3B|RCOR1|PAK2|CHMP4B|CREBBP|TRAF6|JUN|DUSP16|CHMP6|DYNC1H1|XRCC6|SMAD4|TGFB1|SMAD3|CEBPD|MYO9B|PDCD6IP|AP2B1|NFKB1…	Infectious disease	186	R-HSA-5663205~INFECTIOUS DISEASE	9.92E-06	R-HSA-5663205~INFECTIOUS DISEASE	R-HSA-5663205~INFECTIOUS DISEASE
GOTERM_BP_DIRECT	6.90E-08	TRRAP|AHR|HMGN5|MYC|ZNF107|ZNF226|ZNF225|ZNF585B|NFYC|ZNF195|POLR2A|PRDM2|ZNF506|NR3C1|SAP30L|ZNF281|ZNF624|RFX3|ZNF184|HCFC2|ZNF180|ZNF445|RUNX3|RUNX2|HCFC1|MORF4L1|CARM1|ZNF91|ZNF737|KAT6B|KAT6A|ZNF611|DDIT3|FOXO4|ABL1|ZNF782|ZNF844|FOXO3B|SOX13|NOTCH1|MAGED1|SUPT5H|ZSCAN26|CREBL2|ZNF658|HIF1A|ZNF816|ZNF813|RBAK|PATZ1|RREB1|ZNF280D|CREBBP|BRD3|ZFHX3|SMAD4|SMAD3|NR2C2|FUS|INSR|ZNF746|TRIP4|NFATC…	regulation of transcription, DNA-templated	184	GO:0006355~REGULATION OF TRANSCRIPTION, DNA-TEMPLATED	5.51E-11	GO:0006355~REGULATION OF TRANSCRIPTION, DNA-TEMPLATED	GO:0006355~REGULATION OF TRANSCRIPTION, DNA-TEMPLATED
GOTERM_BP_DIRECT	1.27E-07	YY1|HSF1|MYC|STAT6|EP300|SKI|TRIM27|RNF2|EOMES|KDM1B|MED1|PRDM2|NR3C1|SAP30L|PARK2|ZNF281|ARID5B|HCFC2|ZNF180|RUNX3|LMO4|RUNX1|HCFC1|TBL1XR1|DDIT3|BACH2|AKIRIN2|TSG101|SOX13|NOTCH1|VDR|MAGED1|SUPT5H|COQ7|GATA3|MAFF|FOXO3|GATA1|ZBED6|LDB1|FOXO1|IRF2BP2|IRF2BPL|ZBTB6|SIN3A|PATZ1|RREB1|ETV6|CREBBP|TRAF6|JUN|IRF8|ZFHX3|ZHX2|HDAC5|SMAD4|TGFB1|SMAD3|NR2C2|IFI16|PTCH1|ZNF746|NFATC3|TCF7L2|NFATC2|PURA|CU…	negative regulation of transcription from RNA polymerase II promoter	183	GO:0000122~NEGATIVE REGULATION OF TRANSCRIPTION FROM RNA POLYMERASE II PROMOTER	1.22E-10	GO:0000122~NEGATIVE REGULATION OF TRANSCRIPTION FROM RNA POLYMERASE II PROMOTER	GO:0000122~NEGATIVE REGULATION OF TRANSCRIPTION FROM RNA POLYMERASE II PROMOTER
GOTERM_BP_DIRECT	1.81E-17	TRRAP|AHR|YY1|PSMD9|HMGN5|MYC|ZXDC|CREB3L2|TRIM25|KAT8|AKT1|EP300|SUPT20H|PIM2|TRIM27|RNF111|ABT1|ACVR1|EOMES|MAP2K3|MED1|PRKCB|ACTN1|ZNF281|RFX3|ARID5B|ACTN4|HCFC2|RUNX3|MID2|RUNX2|RUNX1|HCFC1|MORF4L1|TBL1XR1|KAT6B|MAK|KAT6A|DDIT3|TRIM13|TRIM14|PHIP|ROR2|INO80C|TSG101|INO80D|NOTCH1|MAGED1|SHC1|NOLC1|CREBL2|GATA3|BCL10|FOXO3|MRPL12|HIF1A|GATA1|RLF|PMF1|FOXO1|RAI1|NPAT|MED30|ATXN7|EP400|HIVEP3|PAT…	positive regulation of transcription, DNA-templated	175	GO:0045893~POSITIVE REGULATION OF TRANSCRIPTION, DNA-TEMPLATED	2.89E-21	GO:0045893~POSITIVE REGULATION OF TRANSCRIPTION, DNA-TEMPLATED	GO:0045893~POSITIVE REGULATION OF TRANSCRIPTION, DNA-TEMPLATED
REACTOME_PATHWAY	0.007279875	SEC31A|EXOSC9|PSMD9|HSF1|PREB|MYC|RPS19BP1|NPRL2|CREB3L2|NPRL3|BAG5|BAG2|CAT|AKT1|BAG3|EP300|EDEM1|NFYC|KLHDC3|SRPRB|HYOU1|TPP1|PSMC3|HERPUD1|HIF1AN|RNF2|ABCC1|GPX7|MAP2K3|POT1|MED1|EXOSC7|CDKN2D|NR3C1|NQO1|DNAJA4|TUBA1A|MTOR|CARM1|TBL1XR1|DDIT3|TNRC6B|NOTCH1|SHC1|AMER1|LMNA|DYNC1I2|HIF1A|MAP1LC3B|RAI1|SIN3A|KDM6B|EP400|ATP6V0E2|CREBBP|JUN|DYNC1H1|PPP1R15A|CEBPG|E2F3|HIRA|NFKB1|CDK2|NUP107|EHMT1|…	Cellular responses to stimuli	154	R-HSA-8953897~CELLULAR RESPONSES TO STIMULI	1.14E-04	R-HSA-8953897~CELLULAR RESPONSES TO STIMULI	R-HSA-8953897~CELLULAR RESPONSES TO STIMULI
REACTOME_PATHWAY	0.004911968	SEC31A|EXOSC9|PSMD9|HSF1|PREB|MYC|RPS19BP1|NPRL2|CREB3L2|NPRL3|BAG5|BAG2|CAT|AKT1|BAG3|EP300|EDEM1|NFYC|KLHDC3|SRPRB|HYOU1|TPP1|PSMC3|HERPUD1|HIF1AN|RNF2|ABCC1|GPX7|MAP2K3|POT1|MED1|EXOSC7|CDKN2D|NR3C1|NQO1|DNAJA4|TUBA1A|MTOR|CARM1|TBL1XR1|DDIT3|TNRC6B|NOTCH1|SHC1|AMER1|LMNA|DYNC1I2|HIF1A|MAP1LC3B|RAI1|SIN3A|KDM6B|EP400|ATP6V0E2|CREBBP|JUN|DYNC1H1|PPP1R15A|CEBPG|E2F3|HIRA|NFKB1|CDK2|NUP107|EHMT1|…	Cellular responses to stress	153	R-HSA-2262752~CELLULAR RESPONSES TO STRESS	6.54E-05	R-HSA-2262752~CELLULAR RESPONSES TO STRESS	R-HSA-2262752~CELLULAR RESPONSES TO STRESS
REACTOME_PATHWAY	0.025646679	PAG1|TLR2|SEC31A|PSMD9|PDPK1|LYN|PPP2R5C|AKT1|LNPEP|MEX3C|PSMC3|RNF111|FBXL3|ARF1|CD81|PRKCB|CLTC|PTPRJ|PARK2|CD3D|TUBA1A|ARIH2|RAC1|MTOR|CTSD|VAV1|NCR3|CD200R1|TLR6|RAB7A|BCL10|DYNC1I2|MYD88|PAK1|RNF138|NCR3LG1|STX4|RNF130|PAK2|MICA|TRAF6|LAIR1|DYNC1H1|HUWE1|AP2B1|KLHL9|NFATC3|NFATC2|NFATC1|UBE2D4|UBE3C|LTN1|NFKB1|UBE3B|UBE2Z|NPEPPS|NFKBIB|CD96|LAG3|PSMD6|PSMD5|PRKACA|FBXW2|PSME4|PPP3CB|S100A8|P…	Adaptive Immune System	143	R-HSA-1280218~ADAPTIVE IMMUNE SYSTEM	8.05E-04	R-HSA-1280218~ADAPTIVE IMMUNE SYSTEM	R-HSA-1280218~ADAPTIVE IMMUNE SYSTEM
REACTOME_PATHWAY	0.010966588	AHR|ARSB|PIKFYVE|EP300|NFYC|ARF1|ABCC1|SLC44A2|MED1|ETNK1|LPCAT2|CARM1|TBL1XR1|DGAT2|NRF1|PIP5K1A|PIP5K1C|PPP1CB|PPP1CC|VDR|GBA|MED13L|ALOX5|SIN3A|MED30|PIK3C2A|MED11|CREBBP|CERS6|LPIN2|CPT2|MTMR3|MTMR10|PRKACA|MTMR6|MED16|CSNK2A2|MAPKAPK2|MTM1|MED17|MED12|MED14|MED13|NCOA1|NCOA6|PLD1|DPEP2|SLC22A5|SGMS2|DECR1|PPARA|CDS2|RXRB|PRKAG2|PITPNB|PTGES3|TBL1X|NFYA|NCOR2|NCOR1|GM2A|PRKD3|GLTP|LCLAT1|PLEK…	Metabolism of lipids	142	R-HSA-556833~METABOLISM OF LIPIDS	2.53E-04	R-HSA-556833~METABOLISM OF LIPIDS	R-HSA-556833~METABOLISM OF LIPIDS
REACTOME_PATHWAY	0.00876509	RELB|PSMD9|CCR1|LYN|MYC|STAT6|TRIM25|AKT1|PSMC3|HNRNPF|ARF1|MAP2K3|PTPRJ|DUSP3|IL15|IFNGR2|VAV1|IL17RB|PTPN4|DUSP6|TRIM14|HCK|POU2F1|RHOU|SHC1|GATA3|FOXO3|PIN1|HIF1A|MYD88|FOXO1|ALOX5|STX4|FLNB|IL12RB1|PAK2|HAVCR2|TRAF6|JUN|IRF8|IL32|IRF9|IL10RB|TGFB1|SMAD3|CEBPD|PTAFR|CSF1|NFKB1|IL1RAP|NUP107|PIAS1|KPNA2|KPNA1|NFKBIB|EIF4A3|IFNAR2|CISH|PSMD6|PSMD5|PRKACA|NUP214|NUP210|EDAR|MAPKAPK2|FSCN1|PSME4|I…	Cytokine Signaling in Immune system	141	R-HSA-1280215~CYTOKINE SIGNALING IN IMMUNE SYSTEM	1.61E-04	R-HSA-1280215~CYTOKINE SIGNALING IN IMMUNE SYSTEM	R-HSA-1280215~CYTOKINE SIGNALING IN IMMUNE SYSTEM
REACTOME_PATHWAY	0.016524128	NCBP1|EXOSC9|PSMD9|NSUN6|NCBP2|AKT1|SRSF1|PSMC3|HNRNPF|SF3A1|SF3A2|POLR2A|EXOSC7|POLR2B|RNF113A|POLR2I|GTF2F2|SUPT5H|CNOT7|TRA2B|ZFP36L1|METTL3|CTNNBL1|FUS|ELAVL1|TNPO1|RBMX|HNRNPD|NAA38|NUP107|TP53RK|EIF4A3|LSM10|UTP3|PPIL3|FAM50A|PSMD6|PPP2R2A|PSMD5|NUP214|NUP210|SART1|TXNL4A|MAPKAPK2|SRRM2|TFIP11|PLRG1|NHP2L1|AQR|PSME4|FAM32A|SNRNP200|PSME2|SF3B4|WBP4|PRPF8|PPP1R8|SMNDC1|HNRNPA3|RPS16|AAAS|GPK…	Metabolism of RNA	136	R-HSA-8953854~METABOLISM OF RNA	4.50E-04	R-HSA-8953854~METABOLISM OF RNA	R-HSA-8953854~METABOLISM OF RNA
REACTOME_PATHWAY	0.048015207	PDPK1|PPP2R5C|CHN2|FAF2|PRKCB|CLTC|ACTN1|TUBA1A|RAC2|FAM13A|RAC1|DOCK5|CCT2|PLXND1|ATP6AP1|OSBPL11|ARHGAP35|DOCK10|DOCK11|FRS2|RALGAPA1|DBT|VAV1|ANKFY1|CEP97|EMD|PHIP|ABL1|NUDC|STARD8|PPP1CB|LEMD3|PPP1CC|TEX2|FAM91A1|CDC37|CDC42EP4|RHOU|CDC42EP3|GPS1|PFN1|ARHGAP19|SRGAP2|RAB7A|SLC1A5|PGRMC2|DYNC1I2|TRA2B|LETM1|ARHGAP32|PIN1|ARHGAP31|CPD|PAK1|SHKBP1|PMF1|RASGRF2|MKL1|PAK2|IL32|DYNC1H1|PLEKHG1|MYO9…	Signaling by Rho GTPases, Miro GTPases and RHOBTB3	133	R-HSA-9716542~SIGNALING BY RHO GTPASES, MIRO GTPASES AND RHOBTB3	0.001897739	R-HSA-9716542~SIGNALING BY RHO GTPASES, MIRO GTPASES AND RHOBTB3	R-HSA-9716542~SIGNALING BY RHO GTPASES, MIRO GTPASES AND RHOBTB3
REACTOME_PATHWAY	0.032880184	PDPK1|PPP2R5C|CHN2|FAF2|PRKCB|CLTC|ACTN1|TUBA1A|RAC2|FAM13A|RAC1|DOCK5|CCT2|PLXND1|ATP6AP1|OSBPL11|ARHGAP35|DOCK10|DOCK11|FRS2|RALGAPA1|DBT|VAV1|ANKFY1|CEP97|EMD|PHIP|ABL1|NUDC|STARD8|PPP1CB|LEMD3|PPP1CC|TEX2|FAM91A1|CDC37|CDC42EP4|RHOU|CDC42EP3|GPS1|PFN1|ARHGAP19|SRGAP2|RAB7A|SLC1A5|PGRMC2|DYNC1I2|TRA2B|LETM1|ARHGAP32|PIN1|ARHGAP31|CPD|PAK1|SHKBP1|PMF1|RASGRF2|MKL1|PAK2|IL32|DYNC1H1|PLEKHG1|MYO9…	Signaling by Rho GTPases	132	R-HSA-194315~SIGNALING BY RHO GTPASES	0.001118374	R-HSA-194315~SIGNALING BY RHO GTPASES	R-HSA-194315~SIGNALING BY RHO GTPASES
REACTOME_PATHWAY	0.012423151	SEC31A|PREB|TACR1|F5|SURF4|MYO5A|AKT1|RAB27A|LNPEP|ADRBK2|HYOU1|ARF1|SERPINA1|CLTC|CD3D|TUBA1A|RAC1|UBQLN2|MYO1C|PIP5K1C|TSG101|GPS1|RAB7A|TRAPPC9|DYNC1I2|VPS4A|CPD|AAK1|MAP1LC3B|SCARB2|STX4|DENND5B|RINL|DENND5A|TRAPPC4|AGFG1|SEC16A|NSF|COG7|TBC1D25|COG5|CHMP4B|PIK3C2A|RALGAPA2|BICD1|RALGAPB|CHMP6|TBC1D20|DYNC1H1|MADD|DENND6A|RIN2|STXBP3|COPS7B|TGOLN2|AP2B1|AP4S1|TBC1D15|ANKRD27|TRAPPC8|COPS6|MON…	Vesicle-mediated transport	130	R-HSA-5653656~VESICLE-MEDIATED TRANSPORT	2.99E-04	R-HSA-5653656~VESICLE-MEDIATED TRANSPORT	R-HSA-5653656~VESICLE-MEDIATED TRANSPORT
REACTOME_PATHWAY	0.007279875	SEC31A|PREB|TACR1|F5|SURF4|MYO5A|AKT1|RAB27A|LNPEP|ADRBK2|ARF1|SERPINA1|CLTC|CD3D|TUBA1A|RAC1|UBQLN2|MYO1C|PIP5K1C|TSG101|GPS1|RAB7A|TRAPPC9|DYNC1I2|VPS4A|CPD|AAK1|MAP1LC3B|SCARB2|STX4|DENND5B|RINL|DENND5A|TRAPPC4|AGFG1|SEC16A|NSF|COG7|TBC1D25|COG5|CHMP4B|PIK3C2A|RALGAPA2|BICD1|RALGAPB|CHMP6|TBC1D20|DYNC1H1|MADD|DENND6A|RIN2|STXBP3|COPS7B|TGOLN2|AP2B1|AP4S1|TBC1D15|ANKRD27|TRAPPC8|COPS6|MON1A|MON…	Membrane Trafficking	126	R-HSA-199991~MEMBRANE TRAFFICKING	1.09E-04	R-HSA-199991~MEMBRANE TRAFFICKING	R-HSA-199991~MEMBRANE TRAFFICKING
GOTERM_BP_DIRECT	5.98E-05	AHR|RELB|KAT8|APEX1|NR3C1|ZNF281|RFX3|ARID5B|RUNX2|ZNF91|KAT6B|ZNF438|KAT6A|DDIT3|POU2F1|SOX13|NOTCH1|VDR|SHC1|CNOT7|TSHZ3|GATA3|ZNF658|ZBED6|LDB1|FOXO1|NPAT|SIN3A|RBAK|RCOR3|PATZ1|RCOR1|FZD1|TRAF6|JUN|XRCC6|ZHX2|HDAC5|SMAD4|ZHX3|TGFB1|CEBPD|IFI16|ZNF746|HIRA|TCF7L2|PURA|CREG1|TRERF1|ZBTB21|FOXP1|CDKN1C|EHMT1|RERE|RRP8|ZBTB14|CITED2|FOXN3|CTCF|ZNF12|HHEX|CD38|SPEN|CBFA2T2|CBFA2T3|SCAI|HDAC4|TLE1|…	negative regulation of transcription, DNA-templated	114	GO:0045892~NEGATIVE REGULATION OF TRANSCRIPTION, DNA-TEMPLATED	6.69E-08	GO:0045892~NEGATIVE REGULATION OF TRANSCRIPTION, DNA-TEMPLATED	GO:0045892~NEGATIVE REGULATION OF TRANSCRIPTION, DNA-TEMPLATED
KEGG_PATHWAY	0.001116493	TLR2|APAF1|ZNF107|ZNF226|ZNF225|ZNF585B|AKT1|ITGA5|ZNF195|SRSF1|ZNF506|ZNF624|IFIH1|ZNF184|HCFC2|ZNF180|MTOR|HCFC1|ZNF91|ZNF737|IFNGR2|BAX|ZNF611|ZNF782|PPP1CB|PPP1CC|POU2F1|ZNF275|ZNF658|ZNF829|MYD88|ZNF816|ZNF813|RBAK|TRAF6|IRF9|ZNF746|NFKB1|IFNAR2|TICAM1|ZFP1|ZNF12|ZNF718|ZNF765|ZNF880|IFNAR1|ZNF155|ZNF853|ZNF708|ZNF700|ZNF264|ZNF383|ZNF140|ZFP90|ZNF85|ZNF37A|ZNF133|ZNF254|BCL2|ZNF253|TAB2|ZNF…	Herpes simplex virus 1 infection	105	HSA05168:HERPES SIMPLEX VIRUS 1 INFECTION	2.73E-05	HSA05168:HERPES SIMPLEX VIRUS 1 INFECTION	HSA05168:HERPES SIMPLEX VIRUS 1 INFECTION
REACTOME_PATHWAY	0.016943048	PAG1|PLG|THBS3|NCBP1|PDPK1|LYN|NCBP2|MYC|STAT6|AKT1|EP300|HNRNPF|FURIN|POLR2A|POLR2B|PRKCB|CLTC|PTPRJ|POLR2I|RAC1|MTOR|CTSD|DUSP3|ATP6AP1|GTF2F2|GAB1|BAX|FRS2|VAV1|DUSP6|CDC37|SHC1|HIF1A|PAK1|SIN3A|ATP6V0E2|PAK2|AP2B1|INSR|PRKACA|PTPRF|MAPKAPK2|ELMO1|ELMO2|MXD4|TNS3|ATP6V1A|CRK|CUL5|ITPR1|ITPR2|RAP1A|PXN|CREB1|THBS4|STAM|IDE|DIAPH1|TAB2|EPS15|STAT3|NCOR1|PPP2CA|PRKCZ|ATP6V1B2|WWP1|ATF1|RALA|ITCH|…	Signaling by Receptor Tyrosine Kinases	104	R-HSA-9006934~SIGNALING BY RECEPTOR TYROSINE KINASES	4.88E-04	R-HSA-9006934~SIGNALING BY RECEPTOR TYROSINE KINASES	R-HSA-9006934~SIGNALING BY RECEPTOR TYROSINE KINASES
REACTOME_PATHWAY	1.64E-04	NCBP1|SEC31A|PSMD9|PDPK1|RNF43|LYN|NCBP2|MYC|PPP2R5C|APBB1IP|AKT1|EP300|PSMC3|BIRC6|POLR2A|POLR2B|CLTC|POLR2I|RAC2|RAC1|MTOR|GTF2F2|TBL1XR1|GAB1|FRS2|VAV1|TNKS|FOXO4|DUSP6|TNKS2|PPP1CB|PPP1CC|CDC37|NOTCH1|WDR48|ATIC|SHC1|AMER1|LMNA|CSNK1A1|APC|AGGF1|FOXO3|NF1|FOXO1|ETV6|CREBBP|DUSP16|HDAC5|SMAD4|TGFB1|SMAD3|TRAK1|TCF7L2|CUX1|HDAC11|PSMD6|PSMD5|PSME4|LRRFIP1|PSME2|AXIN1|PSMF1|RHOG|RAP1A|KAT2B|CREB…	Diseases of signal transduction by growth factor receptors and second messengers	101	R-HSA-5663202~DISEASES OF SIGNAL TRANSDUCTION BY GROWTH FACTOR RECEPTORS AND SECOND MESSENGERS	5.99E-07	R-HSA-5663202~DISEASES OF SIGNAL TRANSDUCTION BY GROWTH FACTOR RECEPTORS AND SECOND MESSENGERS	R-HSA-5663202~DISEASES OF SIGNAL TRANSDUCTION BY GROWTH FACTOR RECEPTORS AND SECOND MESSENGERS
KEGG_PATHWAY	0.012328918	APAF1|MYC|STAT6|AKT1|EP300|PIM2|PRKCB|XIAP|NQO1|GSTA4|CCDC6|RAC2|RAC1|MTOR|RUNX1|IL15|IFNGR2|BAX|ADCY3|ABL1|NOTCH1|APC|HIF1A|FOXO1|IL12RB1|FZD1|CREBBP|TRAF6|JUN|SMAD4|TGFB1|SMAD3|FH|PTCH1|E2F3|TCF7L2|APPL1|NFKB1|CALML4|CDK2|GNG5|GNB1|GNB4|IFNAR2|PRKACA|BRCA2|IL6ST|IFNAR1|CRK|ARHGEF11|NCOA1|PTGER2|CUL2|AXIN1|PLD1|RASGRP1|LEF1|SUFU|CXCR4|BCL2|RXRB|BBC3|STAT3|PML|SOS2|RALA|FAS|IL2RG|MAPK9|IGF1R|COL4…	Pathways in cancer	101	HSA05200:PATHWAYS IN CANCER	0.001094517	HSA05200:PATHWAYS IN CANCER	HSA05200:PATHWAYS IN CANCER
GOTERM_BP_DIRECT	2.21E-04	RNF43|USP5|CCNB1IP1|MYCBP2|UBR3|DTX2|AKT1|DTX3|VPS11|KLHDC3|MEX3C|KLHL24|TRIM27|APPBP2|RNF111|RSPRY1|FBXL3|DDB1|RNF169|BIRC6|TRIM59|RNF38|XIAP|RMND5B|PARK2|RNF113A|FEM1C|DCAF10|ARIH2|DCAF11|RNF26|CHFR|MID2|RNF149|RFWD3|CUL4B|TRIM13|TRIM14|RNF135|RNF138|IRF2BPL|MED30|RNF130|MED11|HUWE1|KLHL9|UBE2D4|UHRF2|TULP4|UBE2Z|HECTD4|RNF187|CISH|FBXW2|PHF15|MED17|MED12|CUL5|ANAPC16|KCTD10|UBA6|CUL2|TRIM62|DT…	protein ubiquitination	100	GO:0016567~PROTEIN UBIQUITINATION	2.83E-07	GO:0016567~PROTEIN UBIQUITINATION	GO:0016567~PROTEIN UBIQUITINATION
REACTOME_PATHWAY	0.010885467	PSMD9|CCR1|LYN|MYC|STAT6|AKT1|PSMC3|HNRNPF|ARF1|MAP2K3|DUSP3|IL15|VAV1|IL17RB|PTPN4|DUSP6|HCK|POU2F1|RHOU|SHC1|GATA3|FOXO3|HIF1A|MYD88|FOXO1|ALOX5|STX4|IL12RB1|PAK2|HAVCR2|TRAF6|JUN|IL32|IL10RB|TGFB1|SMAD3|CEBPD|PTAFR|CSF1|NFKB1|IL1RAP|NFKBIB|CISH|PSMD6|PSMD5|PRKACA|MAPKAPK2|FSCN1|PSME4|IL6ST|PSME2|CRK|PSMF1|PTPN14|SOCS5|CREB1|BCL2|TAB2|STAT3|ITGAX|PSMA7|PPP2CA|CD4|IRAK3|ATF1|SOS2|USP14|RALA|IRS1…	Signaling by Interleukins	97	R-HSA-449147~SIGNALING BY INTERLEUKINS	2.39E-04	R-HSA-449147~SIGNALING BY INTERLEUKINS	R-HSA-449147~SIGNALING BY INTERLEUKINS
REACTOME_PATHWAY	0.006094969	ABL2|STAM|CHN2|DIAPH1|RHOH|FAF2|CLTC|SH3PXD2A|ACTN1|RAC2|FAM13A|RAC1|DOCK5|CCT2|CUL3|PLXND1|ATP6AP1|OSBPL11|ARHGAP35|DOCK10|ARHGEF3|DOCK11|FRS2|PEAK1|DBT|RALGAPA1|VAV1|ANKFY1|CEP97|EMD|NUDC|PHIP|STARD8|LEMD3|PKN1|TEX2|USP9X|FAM91A1|CDC37|CDC42EP4|RHOU|CDC42EP3|SOS2|GPS1|RAB7A|ARHGAP19|SRGAP2|SLC1A5|PGRMC2|TRA2B|MOSPD2|LETM1|ARHGAP32|ARHGAP31|STEAP3|PAK1|CPD|ECT2|SHKBP1|ALDH3A2|WASF2|RASGRF2|GIT1|…	RHO GTPase cycle	95	R-HSA-9012999~RHO GTPASE CYCLE	8.61E-05	R-HSA-9012999~RHO GTPASE CYCLE	R-HSA-9012999~RHO GTPASE CYCLE
REACTOME_PATHWAY	0.032880184	TLR2|CR1|RAP1A|S100A11|ARSB|APAF1|AP1M1|MGAM|SIGLEC14|TRAPPC1|FUCA1|SURF4|FUCA2|CAT|RAB27A|DNAJC13|IGF2R|HRNR|VNN1|PSMC3|DIAPH1|SERPINA1|SLC44A2|FAF2|HPSE|PTPRJ|B4GALT1|TIMP2|RAC1|GM2A|CTSD|CCT2|ITGAX|SDCBP|DBNL|SNAP29|PLAUR|AMPD3|DDOST|DNAJC3|CEACAM1|PECAM1|RAB7A|SERPINB10|CANT1|GRN|MOSPD2|PRCP|CXCR1|ALOX5|CCT8|MMP9|CPPED1|ACLY|LAIR1|DYNC1H1|FCGR2A|XRCC6|RAB14|AGL|HUWE1|PLAC8|PTAFR|ERP44|QPCT|FC…	Neutrophil degranulation	95	R-HSA-6798695~NEUTROPHIL DEGRANULATION	0.001100646	R-HSA-6798695~NEUTROPHIL DEGRANULATION	R-HSA-6798695~NEUTROPHIL DEGRANULATION
GOTERM_BP_DIRECT	0.004580806	PDPK1|LYN|CREB1|AKT1|WNK1|ADRBK2|PIM2|CAMKK2|ACVR1|BIRC6|PRKAG2|PRKCB|ACVR1B|MAP3K2|LMTK2|SMG1|RUNX3|PDK3|MTOR|EIF2A|PRKCI|MINK1|CASK|MAP3K9|ATG13|HIPK2|LATS1|PRKD3|PEAK1|MAK|IRAK3|PRKAR1B|PRKCZ|CLN3|PRKY|MAP4K3|HCK|MARK4|ABL1|BUB1|CDK18|NEK9|PKN1|BCKDK|TAF5|ICK|TAF4|PAN3|HIPK1|STK17A|FNIP2|MAML1|CSNK1A1|NEK6|PAK1|BMPR2|C12ORF44|AAK1|MAPK9|STK11|LRRK2|PRKCA|PAK2|P2RX7|MAP3K1|TGFB1|PRKDC|NEK4|INSR…	protein phosphorylation	91	GO:0006468~PROTEIN PHOSPHORYLATION	1.10E-05	GO:0006468~PROTEIN PHOSPHORYLATION	GO:0006468~PROTEIN PHOSPHORYLATION
REACTOME_PATHWAY	0.014210233	GEMIN4|TLR2|GEMIN5|PPIH|PDPK1|RPS4Y1|LARP1|G3BP1|TRIM25|PARP16|AKT1|RPS21|EP300|VPS11|ZDHHC20|FURIN|GANAB|RBBP4|TAB2|MGAT5|MGAT2|NR3C1|SAP30L|PTGES3|NLRP12|IFIH1|MGAT4B|BRMS1|PARP4|GATAD2B|RUNX1|CUL3|GATAD2A|HSPG2|IFNGR2|VAV1|DDOST|SIKE1|DDX20|TLR8|CSNK1A1|ITCH|RNF135|NUP188|MAP1LC3B|SEC24A|RCOR1|CHMP4B|TRAF6|CREBBP|CHMP6|SMAD4|SMAD3|AP2B1|SEC24D|SNRPB|PCBP2|ATP1A3|ATP1A1|NFKB1|PLCG2|ATP1B3|NUP16…	SARS-CoV Infections	86	R-HSA-9679506~SARS-COV INFECTIONS	3.66E-04	R-HSA-9679506~SARS-COV INFECTIONS	R-HSA-9679506~SARS-COV INFECTIONS
GOTERM_BP_DIRECT	0.013335597	PAG1|PIKFYVE|PDPK1|SOCS5|LYN|AKT1|WNK1|CHN2|GPR155|PRKAG2|PRKCB|LAT|MAP3K2|RALGPS1|TREM1|RAC1|PRKCI|MINK1|SDCBP|LATS1|PRKD3|ARHGEF3|MAK|IRAK3|VAV1|PRKCZ|ADCY3|MAP4K3|MARK4|PKN1|CD200R1|DGKH|ICK|STK17A|MAST3|SHC1|STK32C|PAK1|ECT2|MAPK9|RPS6KA3|SH2B3|LRRK2|PRKCA|PAK2|SMAD4|ARFGEF2|ASB7|TAOK1|TRAF3IP2|ASB1|LRRK1|AKAP11|NFATC1|RASSF3|RASA2|DEPDC5|MAST4|SH3BP5|CLASP1|PLCG2|POLR2M|CORO2A|MYO9A|SH3BP5L|…	intracellular signal transduction	83	GO:0035556~INTRACELLULAR SIGNAL TRANSDUCTION	3.83E-05	GO:0035556~INTRACELLULAR SIGNAL TRANSDUCTION	GO:0035556~INTRACELLULAR SIGNAL TRANSDUCTION
REACTOME_PATHWAY	1.64E-04	PSMD9|PDPK1|PPP2R5C|CREB1|AGO3|AGO4|AKT1|PHLPP1|EZH2|TRIM27|PSMC3|RNF2|CAMKK2|RBBP4|USP13|XIAP|RPTOR|RAC2|RAC1|MTOR|GATAD2B|PML|GATAD2A|IER3|GAB1|PSMA7|FRS2|PPP2CA|VAV1|PRKAR1B|TNKS|ADCY3|FOXO4|TNKS2|PIP5K1A|TNRC6B|PIP5K1C|NBEA|FOXO3|LAMTOR4|LAMTOR5|MYD88|IRS1|IRS2|FOXO1|PRKCA|RCOR1|PIK3CA|TRAF6|JUN|HDAC5|PIK3AP1|INSR|PSMD12|PIK3CB|IL1RAP|PSMD13|KPNA2|IRAK1|UBB|AHCYL1|AGO2|CBX4|PSMD6|PSMD5|PRKACA…	Intracellular signaling by second messengers	78	R-HSA-9006925~INTRACELLULAR SIGNALING BY SECOND MESSENGERS	5.50E-07	R-HSA-9006925~INTRACELLULAR SIGNALING BY SECOND MESSENGERS	R-HSA-9006925~INTRACELLULAR SIGNALING BY SECOND MESSENGERS
REACTOME_PATHWAY	0.010641807	RFC4|APAF1|PDPK1|PPP2R5C|RRM2B|AGO3|AGO4|AKT1|RAD17|EP300|RBBP4|CHM|POLR2A|PRKAG2|POLR2B|BBC3|RPTOR|NELFCD|RMI1|POLR2I|TAF15|TOP3A|MTOR|GATAD2B|PML|GATAD2A|GTF2F2|HIPK2|CARM1|BAX|PPP2CA|KAT6A|PERP|TAF9B|TNRC6B|TAF5|RPA1|TAF4|SUPT5H|HIPK1|GTF2H4|LRPPRC|CNOT7|FAS|LAMTOR4|PIN1|LAMTOR5|STEAP3|PRDM1|COX6A1|STK11|SESN1|SESN2|CREBBP|JUN|CDK2|CCNK|TP53RK|UBB|EHMT1|NOC2L|AGO2|PHF20|TNFRSF10A|CNOT4|CNOT11|…	Transcriptional Regulation by TP53	78	R-HSA-3700989~TRANSCRIPTIONAL REGULATION BY TP53	2.17E-04	R-HSA-3700989~TRANSCRIPTIONAL REGULATION BY TP53	R-HSA-3700989~TRANSCRIPTIONAL REGULATION BY TP53
GAD_DISEASE	4.24E-05	RELB|PDPK1|KAT2B|CREB1|PPARA|AKT1|EP300|RXRB|MED1|NR3C1|NCOR2|NCOR1|MTOR|CARM1|NRF1|SHC1|GPAM|GABPB1|SCARB1|ACADVL|ACSM3|IRS1|IRS2|ECE1|FOXO1|IGF1R|NSDHL|ME1|HMGCS1|ELOVL5|PRKCA|ELOVL6|MMP9|ACLY|PIK3CA|CREBBP|ACOX1|RAPGEF1|MTFP1|HMGCR|HSD17B7|CEBPD|CBL|ACACA|EBP|UCP2|LDLR|INSR|PCK2|MBTPS1|ACE|MBTPS2|USF1|NFKB1|PPARGC1B|STAT5B|PIAS1|PRKACA|PPP3CA|GABPA|NCOA2|GSK3B|PTEN|NCOA3|CRK|NCOA1|SREBF2|NCOA6…	plasma HDL cholesterol (HDL-C) levels	69	PLASMA HDL CHOLESTEROL (HDL-C) LEVELS	9.11E-09	PLASMA HDL CHOLESTEROL (HDL-C) LEVELS	PLASMA HDL CHOLESTEROL (HDL-C) LEVELS
REACTOME_PATHWAY	0.03861026	TRRAP|PSMD9|RYK|RNF43|MYC|PPP2R5C|AGO3|TLE4|AGO4|TLE1|AKT1|EP300|LEF1|PSMC3|CLTC|PRKCB|XIAP|RAC2|RUNX3|RAC1|CUL3|PSMA7|PPP2CA|TNKS|TNKS2|TNRC6B|ROR2|KLHL12|SOX13|AMER1|PFN1|CSNK1A1|APC|WLS|VPS29|PRKCA|FZD1|CREBBP|VPS26A|AP2B1|PPP3R1|TCF7L2|NFATC1|GNAO1|PSMD12|PSMD13|TCF7|GNG5|GNB1|GNB4|PLCB2|UBB|AGO2|PSMD6|PSMD5|PPP3CA|CSNK2A2|GSK3B|PPP3CB|PSME4|PSME2|CDC73|H2AFJ|ITPR1|FRAT1|FRAT2|ITPR2|AXIN1|PSM…	Signaling by WNT	69	R-HSA-195721~SIGNALING BY WNT	0.001434499	R-HSA-195721~SIGNALING BY WNT	R-HSA-195721~SIGNALING BY WNT
GOTERM_BP_DIRECT	0.044971518	PSRC1|CDC123|BIRC6|CLTC|NR3C1|KIF13A|USP37|ZWILCH|TUBA1A|POGZ|SENP5|NCAPD3|SPDL1|BORA|TIMELESS|CHFR|CCSAP|KNSTRN|CDC14A|SPECC1L|PDS5B|KATNA1|LATS1|MCMBP|MAP4|MAPRE2|BUB3|TACC3|TNKS|MPLKIP|NCAPD2|MARK4|NUDC|BUB1|TACC1|PPP1CB|NEK9|PPP1CC|TSG101|USP9X|CDC37|RALA|CSNK1A1|NEK6|DCTN1|VPS4A|PMF1|DYNC1H1|NEK4|KLHL9|HAUS6|SPG20|INO80|CHMP1A|CLASP1|CDK2|CCNK|TTC28|BABAM1|IST1|WASL|LATS2|TXNL4A|PRKCE|NSMCE2…	cell division	69	GO:0051301~CELL DIVISION	2.51E-04	GO:0051301~CELL DIVISION	GO:0051301~CELL DIVISION
REACTOME_PATHWAY	0.00105291	PSMD9|PDPK1|PPP2R5C|CREB1|AGO3|AGO4|AKT1|PHLPP1|EZH2|TRIM27|PSMC3|RNF2|RBBP4|USP13|XIAP|RPTOR|RAC2|RAC1|MTOR|GATAD2B|PML|GATAD2A|IER3|GAB1|PSMA7|FRS2|PPP2CA|VAV1|TNKS|FOXO4|TNKS2|PIP5K1A|TNRC6B|PIP5K1C|FOXO3|LAMTOR4|LAMTOR5|MYD88|IRS1|IRS2|FOXO1|RCOR1|PIK3CA|TRAF6|JUN|HDAC5|PIK3AP1|INSR|PSMD12|PIK3CB|IL1RAP|PSMD13|IRAK1|UBB|AGO2|CBX4|PSMD6|PSMD5|CSNK2A2|RRAGC|GSK3B|PSME4|PTEN|PSME2|RHOG|PSMF1	PIP3 activates AKT signaling	66	R-HSA-1257604~PIP3 ACTIVATES AKT SIGNALING	9.54E-06	R-HSA-1257604~PIP3 ACTIVATES AKT SIGNALING	R-HSA-1257604~PIP3 ACTIVATES AKT SIGNALING
REACTOME_PATHWAY	0.018792669	TRRAP|TOMM20|YY1|PSMD9|RAD23B|PTRH2|KAT2B|MYC|USP5|TRIM25|STAM|IDE|EP300|FOXK2|PSMC3|KDM1B|USP13|PARK2|IFIH1|USP37|USP42|USP4|USP24|HCFC1|PSMA7|USP3|TNKS|FOXO4|TNKS2|TAF9B|INO80C|USP9X|INO80D|WDR48|USP14|GATA3|APC|HIF1A|RNF135|UBE2D1|VDAC2|ATXN7|TRAF6|STAMBP|SMAD4|TGFB1|SMAD3|OTUD5|INO80|ASXL1|PSMD12|ASXL2|USP47|PSMD13|UBB|BABAM1|PSMD6|PSMD5|TGFBR2|PSME4|PTEN|USP10|PSME2|AXIN1|PSMF1	Deubiquitination	65	R-HSA-5688426~DEUBIQUITINATION	5.51E-04	R-HSA-5688426~DEUBIQUITINATION	R-HSA-5688426~DEUBIQUITINATION
GOTERM_BP_DIRECT	3.06E-08	CBFA2T2|TRRAP|CBFA2T3|PXN|SCAI|PTPN14|KAT2B|PLAGL2|PPP5C|ZXDC|POLR1A|POLR1B|KAT8|SMARCD1|POLR1D|RNPS1|SUPT20H|SKI|TAF1B|POLR2B|NSD1|SAP30L|RFX3|POLR2I|TAF15|JHDM1D|AEBP2|POLR3A|POLR3B|KAT6B|KAT6A|AKIRIN2|CREBL2|MED13L|NPAT|DPF3|CREBBP|SMAD4|CEBPG|FUS|HIRA|INO80|POU2AF1|DNMT1|CDK2|PIAS3|KDM2B|PIAS1|NFKBIB|CALCOCO1|TGFB1I1|PHF8|MED12|CNOT8|RRAGC|MED13|ZNRD1|KDM3B|MTF1|ATF7IP2|FHL3|SLC39A8|LIN52	transcription, DNA-templated	63	GO:0006351~TRANSCRIPTION, DNA-TEMPLATED	1.96E-11	GO:0006351~TRANSCRIPTION, DNA-TEMPLATED	GO:0006351~TRANSCRIPTION, DNA-TEMPLATED
REACTOME_PATHWAY	0.016830342	NCBP1|PPIH|NCBP2|MAGOHB|SNRNP48|RNPS1|SRSF1|HNRNPF|SF3A1|SF3A2|POLR2A|POLR2B|RNF113A|POLR2I|GTF2F2|SRRT|TRA2B|NUP188|PAPOLA|METTL3|THOC6|DHX9|CTNNBL1|SRSF7|FUS|SNRPB|PCBP1|PCBP2|RBMX|HNRNPD|NAA38|NUP160|NUP107|EIF4A3|GPATCH1|ALYREF|PPIL3|FAM50A|NUP153|NUP214|NUP210|SART1|TXNL4A|SRRM2|TFIP11|PLRG1|NHP2L1|AQR|FAM32A|SNRNP200|SF3B4|WBP4|PRPF8|PPP1R8|WTAP|SMNDC1|HNRNPA3|AAAS|GPKOW|CHERP|SNRPD2|PPIL4|…	Processing of Capped Intron-Containing Pre-mRNA	63	R-HSA-72203~PROCESSING OF CAPPED INTRON-CONTAINING PRE-MRNA	4.69E-04	R-HSA-72203~PROCESSING OF CAPPED INTRON-CONTAINING PRE-MRNA	R-HSA-72203~PROCESSING OF CAPPED INTRON-CONTAINING PRE-MRNA
GOTERM_BP_DIRECT	4.70E-04	YY1|LYN|MYC|UBE2B|RAD17|DDB1|RNF169|BCL2|PHF1|UBA1|BBC3|XIAP|RPTOR|RIF1|PARP4|TIMELESS|UFL1|MTOR|RFWD3|CUL4B|DDIT3|SMARCAL1|ABL1|RPA1|WDR48|APC|TANK|PAK1|FOXO1|STK11|MICA|TRAF6|MCM8|METTL3|NFAT5|PPP1R15A|FH|PRKDC|CBL|ZMAT3|UBR5|NEK4|APTX|TAOK1|NFATC2|USP47|CCNK|FOXP1|CBX5|HERC2|NIPBL|MAPKAPK2|HUS1|RAD9A|PSME4|PARP1|USP10|UBA6|DTX3L|CASP2|NCOA6|ZNF385A	cellular response to DNA damage stimulus	62	GO:0006974~CELLULAR RESPONSE TO DNA DAMAGE STIMULUS	8.24E-07	GO:0006974~CELLULAR RESPONSE TO DNA DAMAGE STIMULUS	GO:0006974~CELLULAR RESPONSE TO DNA DAMAGE STIMULUS
KEGG_PATHWAY	0.001175345	VPS28|RAB11FIP2|RAB11FIP4|VTA1|STAM|ADRBK2|IGF2R|CXCR4|ARF1|CLTC|EPS15|PRKCI|PML|PRKCZ|PIP5K1A|PIP5K1C|GBF1|TSG101|WWP1|RAB7A|ITCH|VPS4A|IL2RG|CXCR1|IGF1R|VPS29|ARPC5L|AMPH|GIT1|ZFYVE16|CHMP4B|TRAF6|RUFY2|STAMBP|CHMP6|ARF5|VPS26A|ASAP1|AGAP3|IL2RB|CBL|SNX1|SMAD3|CYTH1|PDCD6IP|ARFGEF2|AP2B1|IQSEC2|LDLR|HSPA1L|IQSEC1|SPG21|SPG20|CHMP1A|WIPF1|WIPF2|IST1|WASL|TGFBR2|PLD1	Endocytosis	60	HSA04144:ENDOCYTOSIS	3.52E-05	HSA04144:ENDOCYTOSIS	HSA04144:ENDOCYTOSIS
GOTERM_BP_DIRECT	0.00224737	TRRAP|KDM4B|HMGN5|HDAC4|KAT8|EP300|EZH2|PHF1|L3MBTL4|KDM1B|NSD1|PRKCB|NR3C1|JHDM1D|HMGN3|NCOR1|AEBP2|MORF4L1|CARM1|TBL1XR1|USP3|PKN1|ZZEF1|BCOR|RSBN1|DPF3|EP400|RCOR1|METTL23|BRD3|HDAC5|ZNF518B|ZNF518A|ASXL1|KDM2B|HDAC11|BABAM1|TOX|EHMT1|HMGN2|HIRIP3|CBX5|UBN1|CBX4|PHF20|UTP3|FAM50A|PHF8|JAK2|ING5|KDM5B|ING3|WDR5|TET2|SAFB|TET1|KDM3B|DTX3L|TET3|MTF2	chromatin organization	60	GO:0006325~CHROMATIN ORGANIZATION	4.31E-06	GO:0006325~CHROMATIN ORGANIZATION	GO:0006325~CHROMATIN ORGANIZATION
GOTERM_BP_DIRECT	0.017552247	PSMD9|RNF43|USP5|TRIM25|UBR3|UBE2B|RNF6|HERPUD1|RNF111|DDB1|USP13|UBA1|UBE2K|PARK2|FEM1C|USP37|ARIH2|USP42|USP4|RNF26|RC3H1|CHFR|UBQLN2|RNF149|USP24|CUL3|CUL4B|RNF144A|PSMA7|USP3|DISC1|USP9X|TRIM32|ITCH|RLIM|RNF7|UBE2D1|NDFIP1|RNF130|CBL|LNX1|UBE2D4|UBE3C|UBE3B|USP47|PSMD13|UBE2Z|HERC3|CNOT4|USP10|CUL5|KCTD10|UBA6|CUL2|DTX3L|UBR4|PSMF1	ubiquitin-dependent protein catabolic process	57	GO:0006511~UBIQUITIN-DEPENDENT PROTEIN CATABOLIC PROCESS	6.73E-05	GO:0006511~UBIQUITIN-DEPENDENT PROTEIN CATABOLIC PROCESS	GO:0006511~UBIQUITIN-DEPENDENT PROTEIN CATABOLIC PROCESS
REACTOME_PATHWAY	0.00877835	NCBP1|PSMD9|VPS28|AP1M1|NCBP2|VTA1|PSMC3|FURIN|CXCR4|ARF1|POLR2A|POLR2B|NELFCD|POLR2I|TAF15|UBAP1|RAC1|AP1G1|GTF2F2|PACS1|PSMA7|CD4|TAF9B|HCK|TSG101|TAF5|TAF4|SUPT5H|GTF2H4|VPS4A|NUP188|PAK2|CHMP4B|CHMP6|XRCC6|PDCD6IP|AP2B1|PSMD12|PSMD13|CCNK|NUP160|NUP107|KPNA1|UBB|PSMD6|NUP153|PSMD5|NUP214|NUP210|ELMO1|PSME4|PSME2|CUL5|AAAS|PSMF1	HIV Infection	55	R-HSA-162906~HIV INFECTION	1.66E-04	R-HSA-162906~HIV INFECTION	R-HSA-162906~HIV INFECTION
KEGG_PATHWAY	0.00902205	TLR2|MYC|NAIP|AKT1|VPS11|LEF1|RHOH|ARF1|BCL2|TAB2|MAP2K3|TUBA1A|RAC1|BAX|TIRAP|PKN1|TLR6|PFN1|RAB7A|RALA|DCTN1|DYNC1I2|DCTN4|MYD88|PAK1|MAPK9|FLNB|ARPC5L|PIK3C2A|PIK3CA|TRAF6|JUN|DYNC1H1|CYTH1|TCF7L2|MYO6|FADD|NFKB1|PIK3CB|TCF7|S100A10|FYCO1|IRAK1|CYFIP2|KPNA1|CYFIP1|CASP7|SNX18|TNFRSF10A|WASL|ELMO1|ELMO2|MYL9|VPS33A|RHOG	Salmonella infection	55	HSA05132:SALMONELLA INFECTION	6.48E-04	HSA05132:SALMONELLA INFECTION	HSA05132:SALMONELLA INFECTION
REACTOME_PATHWAY	0.012423151	PSMD9|KAT2B|MYC|CREB1|AGO3|TLE4|HDAC4|AGO4|TLE1|DTX2|AKT1|EP300|PSMC3|FURIN|TBL1X|B4GALT1|NUMB|NCOR2|NCOR1|PRKCI|RUNX1|PLXND1|TBL1XR1|PSMA7|TACC3|TNRC6B|NBEA|NOTCH1|MAML2|MAML1|ITCH|RBPJ|HIF1A|CREBBP|JUN|MAML3|HDAC5|SMAD3|POGLUT1|E2F3|NOTCH2|ATP2A3|ATP2A2|PSMD12|PSMD13|HDAC11|UBB|AGO2|PSMD6|PSMD5|CDK8|PSME2|ST3GAL3|H2AFJ|PSMF1	Signaling by NOTCH	55	R-HSA-157118~SIGNALING BY NOTCH	2.95E-04	R-HSA-157118~SIGNALING BY NOTCH	R-HSA-157118~SIGNALING BY NOTCH
KEGG_PATHWAY	1.65E-04	CCR1|LYN|MYC|CREB1|AKT1|EP300|LEF1|STAT3|RAC1|MTOR|BAX|HCK|CD200R1|FAS|HIF1A|MAP1LC3B|MAPK9|MICA|PIK3CA|CREBBP|JUN|IRF9|CLEC2B|PPP3R1|E2F3|NFATC3|TCF7L2|NFATC2|NFATC1|FADD|NFKB1|PIK3CB|CALML4|NRAS|TCF7|GNG5|PLCG2|MAP1LC3B2|GNB1|GNB4|UBB|IFNAR2|PREX1|TICAM1|PPP3CA|MAPKAPK2|JAK2|GSK3B|PPP3CB|IL6ST|IFNAR1|ITPR1|ITPR2	Kaposi sarcoma-associated herpesvirus infection	53	HSA05167:KAPOSI SARCOMA-ASSOCIATED HERPESVIRUS INFECTION	1.97E-06	HSA05167:KAPOSI SARCOMA-ASSOCIATED HERPESVIRUS INFECTION	HSA05167:KAPOSI SARCOMA-ASSOCIATED HERPESVIRUS INFECTION
KEGG_PATHWAY	0.017577329	PXN|NAIP|AKT1|ITGA5|DIAPH1|ARF1|BCL2|TAB2|RPTOR|ACTN1|ACTN4|RAC1|MTOR|BAX|FOXO4|PFN1|CAPN2|BCL10|FOXO3|MYD88|CAST|MAP1LC3B|MAPK9|UBE2D1|FOXO1|WASF2|ARPC5L|PIK3CA|TRAF6|JUN|CYTH1|UBE2D4|NFKB1|PIK3CB|PLCG2|MAP1LC3B2|PLCB2|UBB|NFKBIB|WASL|FNBP1|ELMO1|PRKCE|ELMO2|PRKCD|RRAGC|GSK3B|MYL9|CRK|PIK3R4|HK2|ITPR1|ITPR2	Shigellosis	53	HSA05131:SHIGELLOSIS	0.001631429	HSA05131:SHIGELLOSIS	HSA05131:SHIGELLOSIS
REACTOME_PATHWAY	0.00877835	NCBP1|PPIH|NCBP2|MAGOHB|SNRNP48|RNPS1|SRSF1|HNRNPF|SF3A1|SF3A2|POLR2A|POLR2B|RNF113A|POLR2I|GTF2F2|SRRT|TRA2B|DHX9|CTNNBL1|SRSF7|FUS|SNRPB|PCBP1|PCBP2|RBMX|HNRNPD|NAA38|EIF4A3|GPATCH1|ALYREF|PPIL3|FAM50A|SART1|TXNL4A|SRRM2|TFIP11|PLRG1|NHP2L1|AQR|FAM32A|SNRNP200|SF3B4|WBP4|PRPF8|PPP1R8|SMNDC1|HNRNPA3|GPKOW|CHERP|SNRPD2|PPIL4|PPIL2	mRNA Splicing	52	R-HSA-72172~MRNA SPLICING	1.70E-04	R-HSA-72172~MRNA SPLICING	R-HSA-72172~MRNA SPLICING
REACTOME_PATHWAY	0.007279875	NCBP1|PPIH|NCBP2|MAGOHB|RNPS1|SRSF1|HNRNPF|SF3A1|SF3A2|POLR2A|POLR2B|RNF113A|POLR2I|GTF2F2|SRRT|TRA2B|DHX9|CTNNBL1|SRSF7|FUS|SNRPB|PCBP1|PCBP2|RBMX|HNRNPD|NAA38|EIF4A3|GPATCH1|ALYREF|PPIL3|FAM50A|SART1|TXNL4A|SRRM2|TFIP11|PLRG1|NHP2L1|AQR|FAM32A|SNRNP200|SF3B4|WBP4|PRPF8|PPP1R8|SMNDC1|HNRNPA3|GPKOW|CHERP|SNRPD2|PPIL4|PPIL2	mRNA Splicing - Major Pathway	51	R-HSA-72163~MRNA SPLICING - MAJOR PATHWAY	1.22E-04	R-HSA-72163~MRNA SPLICING - MAJOR PATHWAY	R-HSA-72163~MRNA SPLICING - MAJOR PATHWAY
KEGG_PATHWAY	0.005532011	TLR2|RAP1A|APAF1|PDPK1|LYN|HSPA5|AKT1|HSPD1|RXRB|BCL2|TAB2|MAP2K3|STAT3|RAC1|BAX|VAV1|DDIT3|TIRAP|POU2F1|TLR6|FAS|TANK|MYD88|MAPK9|CCL3|PRKCA|MMP9|PIK3CA|TRAF6|JUN|LDLR|HSPA1L|PPP3R1|NFATC3|NFATC2|NFATC1|NFKB1|PIK3CB|CALML4|NRAS|PLCB2|IRAK1|CASP7|TNFRSF10A|TICAM1|PPP3CA|JAK2|GSK3B|PPP3CB|ITPR1	Lipid and atherosclerosis	50	HSA05417:LIPID AND ATHEROSCLEROSIS	3.48E-04	HSA05417:LIPID AND ATHEROSCLEROSIS	HSA05417:LIPID AND ATHEROSCLEROSIS
KEGG_PATHWAY	0.007081419	TLR2|PXN|AP1M1|AKT1|DDB1|CXCR4|BCL2|TAB2|MAP2K3|PRKCB|CD3D|RAC2|RAC1|MTOR|AP1G1|CUL4B|BAX|CD4|FAS|MYD88|RNF7|PAK1|MAPK9|PRKCA|PAK2|PIK3CA|TRAF6|JUN|PPP3R1|NFATC3|NFATC2|NFATC1|GNAO1|FADD|NFKB1|PIK3CB|CALML4|NRAS|GNG5|PLCG2|GNB1|GNB4|IRAK1|PPP3CA|PPP3CB|CRK|CUL5|ITPR1|ITPR2	Human immunodeficiency virus 1 infection	49	HSA05170:HUMAN IMMUNODEFICIENCY VIRUS 1 INFECTION	4.66E-04	HSA05170:HUMAN IMMUNODEFICIENCY VIRUS 1 INFECTION	HSA05170:HUMAN IMMUNODEFICIENCY VIRUS 1 INFECTION
KEGG_PATHWAY	8.94E-05	TLR2|PRKCA|APAF1|MMP9|MYC|CREB1|CREBBP|PIK3CA|TRAF6|STAT6|JUN|CREB3L2|MAP3K1|SMAD4|AKT1|TGFB1|EP300|SMAD3|DDB1|BCL2|E2F3|NFATC3|TAB2|MAP2K3|NFATC2|NFATC1|PRKCB|FADD|NFKB1|IFIH1|PIK3CB|NRAS|CDK2|STAT3|STAT5B|IRAK1|ATP6AP1|HSPG2|BAX|TIRAP|TICAM1|TGFBR2|JAK2|SOS2|FAS|IFNAR1|MYD88|MAPK9	Hepatitis B	48	HSA05161:HEPATITIS B	5.35E-07	HSA05161:HEPATITIS B	HSA05161:HEPATITIS B
REACTOME_PATHWAY	0.01358766	SESN1|SESN2|PSMD9|ATOX1|MYC|CREBBP|PPARA|CAT|AKT1|EP300|PSMC3|HELZ2|ABCC1|GPX7|MED1|NQO1|PSMD12|TBL1X|PSMD13|STAT3|NCOR2|NCOR1|CUL3|UBB|CARM1|TBL1XR1|PSMA7|PSMD6|PSMD5|CSNK2A2|NOTCH1|AMER1|NCOA2|PRKCD|LRPPRC|GSK3B|PSME4|PSME2|BACH1|NCOA1|MAP1LC3B|PRDX5|NCOA6|COX6A1|SIN3A|PRDX3|ME1|PSMF1	Cellular response to chemical stress	48	R-HSA-9711123~CELLULAR RESPONSE TO CHEMICAL STRESS	3.34E-04	R-HSA-9711123~CELLULAR RESPONSE TO CHEMICAL STRESS	R-HSA-9711123~CELLULAR RESPONSE TO CHEMICAL STRESS
GOTERM_BP_DIRECT	0.045771972	TLR2|NCBP1|MICA|IL23A|G3BP1|IRF9|DDX60L|LYST|IL10RB|ABCF3|ZNFX1|IFI16|ISG20|F2RL1|BCL2|DHX36|PCBP2|FADD|MAP3K14|IFIH1|ADAR|POLR3A|ITGAX|IFNAR2|POLR3B|IFNGR2|POLR3G|POLR3K|TICAM1|DNAJC3|OAS2|TLR8|ABCC9|ZNF175|RNASE6|CNOT7|RNASE2|ITCH|DDIT4|GPAM|PDE12|TANK|MYD88|DTX3L|PLSCR1|TLR7|SERINC5	defense response to virus	47	GO:0051607~DEFENSE RESPONSE TO VIRUS	2.74E-04	GO:0051607~DEFENSE RESPONSE TO VIRUS	GO:0051607~DEFENSE RESPONSE TO VIRUS
KEGG_PATHWAY	0.012328918	PRKCA|MMP9|PIK3CA|NDUFAB1|PPARA|ATP5G1|AKT1|TGFB1|SMAD3|INSR|NDUFA13|ACE|ATP2A3|PRKCB|ATP2A2|NFKB1|PIK3CB|NDUFS4|RAC2|PDK3|RAC1|MTOR|NDUFA10|CPT2|CTSD|PLCB2|NDUFB4|MPC1|UQCR11|PDHB|PRKCZ|TGFBR2|SDHA|PPP1CB|GFPT1|PPP1CC|PRKCD|GSK3B|PTEN|PARP1|NDUFB8|IRS1|NDUFC1|MAPK9|VDAC2|COX6A1	Diabetic cardiomyopathy	46	HSA05415:DIABETIC CARDIOMYOPATHY	0.001107388	HSA05415:DIABETIC CARDIOMYOPATHY	HSA05415:DIABETIC CARDIOMYOPATHY
KEGG_PATHWAY	0.044260184	TRRAP|RELB|KAT2B|MYC|CREBBP|CREB1|PIK3CA|JUN|CREB3L2|MAP3K1|SMAD4|AKT1|TGFB1|IL2RB|EP300|SMAD3|PPP3R1|E2F3|NFATC3|NFATC2|NFATC1|XIAP|MAP3K14|CD3D|NFKB1|PIK3CB|NRAS|CDK2|STAT5B|IL15|BAX|BUB3|CD4|ADCY3|DLG1|PRKACA|TGFBR2|PPP3CA|VAC14|PPP3CB|PTEN|ANAPC16|IL2RG|MAPK9|ELK4|VDAC2	Human T-cell leukemia virus 1 infection	46	HSA05166:HUMAN T-CELL LEUKEMIA VIRUS 1 INFECTION	0.006758291	HSA05166:HUMAN T-CELL LEUKEMIA VIRUS 1 INFECTION	HSA05166:HUMAN T-CELL LEUKEMIA VIRUS 1 INFECTION
GOTERM_BP_DIRECT	0.008503563	PPP5C|TRAF6|TRIM25|PIM2|TRIM27|TRAF3IP2|F2RL1|TERF2IP|DHX36|TAB2|SLC44A2|PRKCB|FADD|MAP3K14|PARK2|MID2|IRAK1|TRIM68|CD4|TIRAP|TRIM13|LITAF|TICAM1|TRIM14|ABL1|EDAR|TRIM32|PRKCE|TLR6|CANT1|NEK6|CARD11|BCL10|GPR89A|LAMTOR5|HTR2B|MYD88|S100A13|TRIM62|ECT2|WLS|NDFIP1|EEF1D|S100A12|S100A4	positive regulation of I-kappaB kinase/NF-kappaB signaling	45	GO:0043123~POSITIVE REGULATION OF I-KAPPAB KINASE/NF-KAPPAB SIGNALING	2.31E-05	GO:0043123~POSITIVE REGULATION OF I-KAPPAB KINASE/NF-KAPPAB SIGNALING	GO:0043123~POSITIVE REGULATION OF I-KAPPAB KINASE/NF-KAPPAB SIGNALING
GOTERM_BP_DIRECT	0.017189985	WDR26|ZFAND2A|ZFAND2B|DNAJB2|RAD23B|PPP2R5C|UBE2B|AGAP3|AKT1|HUWE1|KLHDC3|KLHL20|PSMC3|APPBP2|DDB1|PCBP2|UBE2K|PSMD12|RMND5B|PARK2|TBL1X|FEM1C|PSMD13|DCAF11|RNF187|CUL3|PML|TBL1XR1|PSMA7|PSMD6|DDIT3|TRIM13|HERC2|MTM1|WWP1|USP14|GSK3B|CSNK1A1|ITCH|APC|GBA|KCTD10|AXIN1|UBXN1|PSMF1	proteasome-mediated ubiquitin-dependent protein catabolic process	45	GO:0043161~PROTEASOME-MEDIATED UBIQUITIN-DEPENDENT PROTEIN CATABOLIC PROCESS	6.32E-05	GO:0043161~PROTEASOME-MEDIATED UBIQUITIN-DEPENDENT PROTEIN CATABOLIC PROCESS	GO:0043161~PROTEASOME-MEDIATED UBIQUITIN-DEPENDENT PROTEIN CATABOLIC PROCESS
GOTERM_BP_DIRECT	0.006060541	LRRK2|PRKCA|PAK2|PDPK1|AKT1|PRKDC|WNK1|BCL2|PRKCB|MAST4|LMTK2|CDK2|CLK1|SMG1|PDK3|MTOR|MAP3K12|PRKCI|HIPK2|LATS1|BAX|CAMK1D|PRKCZ|TNKS|PRKY|PRKACA|TGFBR2|LATS2|PKN1|CSNK2A2|MAPKAPK2|PRKCE|HIPK1|MAST3|PRKCD|GSK3B|STK32C|CSNK1A1|NEK6|TOP1|CSNK1G1|MAPK9|RPS6KA3	peptidyl-serine phosphorylation	43	GO:0018105~PEPTIDYL-SERINE PHOSPHORYLATION	1.55E-05	GO:0018105~PEPTIDYL-SERINE PHOSPHORYLATION	GO:0018105~PEPTIDYL-SERINE PHOSPHORYLATION
KEGG_PATHWAY	0.039075134	COL4A4|THBS3|RAP1A|PXN|PRKCA|PAK2|PDPK1|PIK3CA|JUN|RAPGEF1|THBS4|AKT1|ITGA5|DIAPH1|BCL2|XIAP|PRKCB|ACTN1|PPP1R12B|PIK3CB|ZYX|ACTN4|RAC2|RAC1|ARHGAP35|VAV1|PIP5K1A|PIP5K1C|PPP1CB|PPP1CC|COL6A3|SOS2|SHC1|GSK3B|PTEN|CAPN2|MYL9|CRK|PAK1|MAPK9|IGF1R|COL9A2|FLNB	Focal adhesion	43	HSA04510:FOCAL ADHESION	0.005030631	HSA04510:FOCAL ADHESION	HSA04510:FOCAL ADHESION
KEGG_PATHWAY	0.040013934	TLR2|GADD45B|RELB|APAF1|LYN|MYC|PIK3CA|TRAF6|JUN|IRF9|AKT1|PSMC3|E2F3|BCL2|TAB2|MAP2K3|PSMD12|SAP30L|FADD|MAP3K14|CD3D|NFKB1|PIK3CB|PSMD13|PLCG2|CDK2|STAT3|RUNX3|NCOR2|BCL2L11|RAC1|IRAK1|NFKBIB|IFNAR2|BAX|PSMD6|OAS2|RBPJ|FAS|IFNAR1|MYD88|MAPK9|SIN3A	Epstein-Barr virus infection	43	HSA05169:EPSTEIN-BARR VIRUS INFECTION	0.005510901	HSA05169:EPSTEIN-BARR VIRUS INFECTION	HSA05169:EPSTEIN-BARR VIRUS INFECTION
KEGG_PATHWAY	8.64E-06	PRKCA|PDPK1|KAT2B|MYC|CREBBP|PIK3CA|AKT1|EP300|RXRB|NOTCH2|ATP2A3|MED1|ATP1A3|PRKCB|ATP2A2|ATP1A1|PIK3CB|PFKM|NRAS|PLCG2|DIO1|ATP1B3|ATP1B1|MTOR|NCOR1|PLCB2|PRKACA|MED16|MED17|MED12|NOTCH1|MED14|NCOA2|GSK3B|MED13|NCOA3|HIF1A|NCOA1|FOXO1|MED13L|SIN3A|MED30	Thyroid hormone signaling pathway	42	HSA04919:THYROID HORMONE SIGNALING PATHWAY	2.59E-08	HSA04919:THYROID HORMONE SIGNALING PATHWAY	HSA04919:THYROID HORMONE SIGNALING PATHWAY
REACTOME_PATHWAY	2.26E-04	PSMD9|PAK2|PDPK1|LYN|PIK3CA|TRAF6|JUN|MAP3K1|PSMC3|PPP3R1|NFATC3|TAB2|NFATC2|NFATC1|PSMD12|NFKB1|LAT|PIK3CB|PSMD13|NRAS|PLCG2|RAC1|UBB|AHCYL1|PSMA7|VAV1|PSMD6|PSMD5|PPP3CA|SHC1|PPP3CB|PSME4|PSME2|CARD11|BCL10|PAK1|ITPR1|MAPK9|UBE2D1|ITPR2|RASGRP1|PSMF1	Fc epsilon receptor (FCERI) signaling	42	R-HSA-2454202~FC EPSILON RECEPTOR (FCERI) SIGNALING	1.17E-06	R-HSA-2454202~FC EPSILON RECEPTOR (FCERI) SIGNALING	R-HSA-2454202~FC EPSILON RECEPTOR (FCERI) SIGNALING
KEGG_PATHWAY	0.005532011	SEC24A|SSR2|DNAJB2|SEC31A|RAD23B|PREB|BAG2|HSPA5|PPP1R15A|DNAJC10|EDEM1|HYOU1|HERPUD1|HSPA1L|SEC24D|UBXN8|SIL1|MBTPS1|BCL2|GANAB|UGGT1|SEC63|MBTPS2|EDEM3|UBE2D4|SSR4|PARK2|UBQLN2|MAN1A1|BAX|DDOST|DDIT3|DNAJC3|DNAJB1|FBXO2|CAPN2|UBE2J2|MAPK9|UBE2D1|UBE2J1|MAN1C1|UBXN1	Protein processing in endoplasmic reticulum	42	HSA04141:PROTEIN PROCESSING IN ENDOPLASMIC RETICULUM	3.44E-04	HSA04141:PROTEIN PROCESSING IN ENDOPLASMIC RETICULUM	HSA04141:PROTEIN PROCESSING IN ENDOPLASMIC RETICULUM
GOTERM_BP_DIRECT	4.70E-04	STK11|MAP1S|LRRK2|TRAPPC4|ARSB|SEC16A|NPC1|TBC1D25|CHMP4B|WDFY4|SMCR8|IRF8|CHMP6|TECPR2|CLEC16A|VPS11|SUPT20H|IFI16|USP13|TGFBRAP1|DAP|CLTC|CHMP1A|PIK3CB|KIAA0226|ABL1|TBC1D5|USP10|S100A8|RGS19|GBA|SBF2|VPS4A|WDR45|C12ORF44|MAP1LC3B|FOXO1|DRAM1|EPG5|MOAP1|GABARAPL1	autophagy	41	GO:0006914~AUTOPHAGY	8.01E-07	GO:0006914~AUTOPHAGY	GO:0006914~AUTOPHAGY
KEGG_PATHWAY	0.002249095	GADD45B|MYC|PIK3CA|AKT1|TGFB1|SMAD3|TRAF3IP2|PPP3R1|E2F3|NFATC3|RBBP4|MAP2K3|NFATC2|NFATC1|NFKB1|PIK3CB|CALML4|NRAS|CDK2|MTOR|HIPK2|TGFBR2|PPP3CA|PPP1CB|PPP1CC|MAPKAPK2|HUS1|HIPK1|RAD9A|PPP3CB|PTEN|CAPN2|FOXO3|ITPR1|ZFP36L2|ITPR2|FOXO1|ZFP36L1|TRPM7|VDAC2|LIN52	Cellular senescence	41	HSA04218:CELLULAR SENESCENCE	8.75E-05	HSA04218:CELLULAR SENESCENCE	HSA04218:CELLULAR SENESCENCE
GOTERM_BP_DIRECT	0.014572341	STK11|LRRK2|PAK2|PDPK1|LYN|AKT1|PIM2|INSR|TAOK1|CAMKK2|CSF1R|ACVR1B|STK16|LMTK2|CLK1|SMG1|MTOR|MAP3K12|IRAK1|MINK1|MAP3K9|ATG13|PEAK1|MAK|IRAK3|CAD|PRKACA|HCK|ABL1|MAPKAPK2|JAK2|DAPK1|GSK3B|NEK6|PAK1|C12ORF44|AAK1|STK33|TRPM7|IGF1R|SIK2	protein autophosphorylation	41	GO:0046777~PROTEIN AUTOPHOSPHORYLATION	4.66E-05	GO:0046777~PROTEIN AUTOPHOSPHORYLATION	GO:0046777~PROTEIN AUTOPHOSPHORYLATION
KEGG_PATHWAY	0.019066131	TLR2|CR1|APAF1|CREBBP|CREB1|IL23A|TRAF6|RFX5|FCGR2A|IL10RB|AKT1|TGFB1|EP300|NFYC|CEBPG|PPP3R1|FCGR2B|HSPD1|BCL2|FADD|NFKB1|CALML4|NFYA|IRAK1|CTSD|ITGAX|ATP6AP1|IFNGR2|BAX|LSP1|TIRAP|PPP3CA|JAK2|VDR|TLR6|CLEC4E|PPP3CB|RAB7A|BCL10|MYD88|MAPK9	Tuberculosis	41	HSA05152:TUBERCULOSIS	0.001943249	HSA05152:TUBERCULOSIS	HSA05152:TUBERCULOSIS
KEGG_PATHWAY	9.46E-04	STK11|PDPK1|PIK3CA|TRAF6|SMCR8|AKT1|SUPT20H|CAMKK2|BCL2|RPTOR|PIK3CB|NRAS|MAP1LC3B2|MTOR|CTSD|KIAA0226|ATG13|SNAP29|PPP2CA|MTMR3|PRKACA|DAPK1|PRKCD|RRAGC|RAB7A|PTEN|DDIT4|ZFYVE1|RAB33B|TANK|PIK3R4|HIF1A|IRS1|ITPR1|C12ORF44|IRS2|MAPK9|MAP1LC3B|IGF1R|GABARAPL1	Autophagy - animal	40	HSA04140:AUTOPHAGY - ANIMAL	1.70E-05	HSA04140:AUTOPHAGY - ANIMAL	HSA04140:AUTOPHAGY - ANIMAL
REACTOME_PATHWAY	0.003205589	RELB|PSMD9|PAK2|PDPK1|LYN|CREBBP|TRAF6|EP300|PSMC3|PPP3R1|NFATC3|TAB2|NFATC2|NFATC1|PSMD12|MAP3K14|NFKB1|PSMD13|NRAS|PLCG2|UBB|AHCYL1|PSMA7|PSMD6|PSMD5|PRKACA|PPP3CA|CLEC4C|PRKCD|CLEC4E|PPP3CB|PSME4|PSME2|CARD11|BCL10|PAK1|ITPR1|UBE2D1|ITPR2|PSMF1	C-type lectin receptors (CLRs)	40	R-HSA-5621481~C-TYPE LECTIN RECEPTORS (CLRS)	3.52E-05	R-HSA-5621481~C-TYPE LECTIN RECEPTORS (CLRS)	R-HSA-5621481~C-TYPE LECTIN RECEPTORS (CLRS)
KEGG_PATHWAY	0.011827465	DPF3|GADD45B|PRKCA|ARID1A|ARID1B|FZD1|MYC|ARID2|PIK3CA|SMARCD1|SMAD4|AKT1|TGFB1|SMAD3|LEF1|E2F3|TCF7L2|PRKCB|NQO1|PIK3CB|PBRM1|NRAS|GSTA4|TCF7|PLCG2|MTOR|GAB1|BAX|TGFBR2|SOS2|SHC1|GSK3B|PTEN|CSNK1A1|APC|MGST1|FRAT1|FRAT2|IGF1R|AXIN1	Hepatocellular carcinoma	40	HSA05225:HEPATOCELLULAR CARCINOMA	9.30E-04	HSA05225:HEPATOCELLULAR CARCINOMA	HSA05225:HEPATOCELLULAR CARCINOMA
GOTERM_BP_DIRECT	0.029180372	DPF3|KDM6B|EP400|KDM4B|ARID1A|YY1|ARID1B|KAT2B|MYC|ARID2|BRD3|HDAC4|HDAC5|SMARCD1|RNF2|RBBP4|EOMES|INO80|PBRM1|TADA2A|HCFC2|KDM2B|GATAD2B|GATAD2A|HCFC1|RERE|KDM6A|SMARCAL1|ERCC6L2|NPM3|RAD54L2|INO80C|INO80D|SS18|KDM5B|TOP1|GATA3|BCOR|MYD88|PAK1	chromatin remodeling	40	GO:0006338~CHROMATIN REMODELING	1.17E-04	GO:0006338~CHROMATIN REMODELING	GO:0006338~CHROMATIN REMODELING
GOTERM_BP_DIRECT	0.044145906	RAP1A|RASGRF2|RAB11FIP2|RALGAPA2|SMCR8|TBC1D20|RAPGEF1|ASAP1|CHN2|EZH2|IQSEC1|F2RL1|DENND1A|EVI5L|RP2|DOCK9|TBC1D2|DOCK7|RALGPS1|S100A10|MYO9A|PICALM|ARHGAP35|DOCK10|SNX18|DOCK11|PREX1|MAPRE2|RALGAPA1|VAV1|ADAP2|SOS2|GSK3B|SRGAP2|SEMA4D|PIN1|ECT2|NF1|CCL3|RASGRP1	positive regulation of GTPase activity	40	GO:0043547~POSITIVE REGULATION OF GTPASE ACTIVITY	2.40E-04	GO:0043547~POSITIVE REGULATION OF GTPASE ACTIVITY	GO:0043547~POSITIVE REGULATION OF GTPASE ACTIVITY
KEGG_PATHWAY	0.001468981	TRAF6|MAP3K1|UBE2B|CBL|HUWE1|UBR5|KLHL9|DDB1|UBOX5|BIRC6|UBA1|UBE2D4|XIAP|UBE2K|UBE3C|PARK2|UBE3B|UBE2Z|PIAS3|PIAS1|CUL3|UBB|PML|CUL4B|HERC3|HERC2|FBXO2|WWP1|TRIM32|ITCH|CUL5|ANAPC16|UBA6|CUL2|RNF7|UBE2J2|UBE2D1|UBE2J1|PPIL2	Ubiquitin mediated proteolysis	39	HSA04120:UBIQUITIN MEDIATED PROTEOLYSIS	4.84E-05	HSA04120:UBIQUITIN MEDIATED PROTEOLYSIS	HSA04120:UBIQUITIN MEDIATED PROTEOLYSIS
REACTOME_PATHWAY	0.00862915	PRKCA|PSMD9|RYK|FZD1|AGO3|AGO4|LEF1|AP2B1|PSMC3|PPP3R1|TCF7L2|NFATC1|CLTC|PRKCB|GNAO1|PSMD12|PSMD13|TCF7|GNG5|RAC2|GNB1|RAC1|GNB4|PLCB2|UBB|AGO2|PSMA7|PSMD6|PSMD5|TNRC6B|PPP3CA|ROR2|PPP3CB|PSME4|PFN1|PSME2|ITPR1|ITPR2|PSMF1	Beta-catenin independent WNT signaling	39	R-HSA-3858494~BETA-CATENIN INDEPENDENT WNT SIGNALING	1.54E-04	R-HSA-3858494~BETA-CATENIN INDEPENDENT WNT SIGNALING	R-HSA-3858494~BETA-CATENIN INDEPENDENT WNT SIGNALING
REACTOME_PATHWAY	4.35E-04	HMGCS1|AHR|MED11|CREBBP|ACOX1|PPARA|HMGCR|EP300|NFYC|HELZ2|RXRB|MED1|TBL1X|PPARGC1B|NFYA|NCOR2|NCOR1|CPT2|CARM1|TBL1XR1|NRF1|MED16|CDK8|MED17|MED12|MED14|NCOA2|MED13|NCOA3|FAM120B|NCOA1|SREBF2|NCOA6|MTF1|MED13L|SIN3A|MED30|ME1	Regulation of lipid metabolism by PPARalpha	38	R-HSA-400206~REGULATION OF LIPID METABOLISM BY PPARALPHA	2.51E-06	R-HSA-400206~REGULATION OF LIPID METABOLISM BY PPARALPHA	R-HSA-400206~REGULATION OF LIPID METABOLISM BY PPARALPHA
GOTERM_BP_DIRECT	0.004247209	STK11|PTPN12|PTPN14|PPP5C|PPP2R5C|DUSP16|PTPN9|PPP3R1|BCL2|PTPRJ|CDC14A|PPP2CA|MTMR3|FAM220A|PTPN4|PPP2R2A|CTDSPL2|MTMR6|PTPRF|PPP3CA|TIMM50|PPP1CB|MTM1|PPP1CC|DUSP12|PDPR|PP2D1|ILKAP|PPP3CB|SSH2|PTEN|SSH1|CTTNBP2NL|CTDNEP1|PDP2|NCEH1|PTPRE|CTDSP2	protein dephosphorylation	38	GO:0006470~PROTEIN DEPHOSPHORYLATION	8.82E-06	GO:0006470~PROTEIN DEPHOSPHORYLATION	GO:0006470~PROTEIN DEPHOSPHORYLATION
REACTOME_PATHWAY	0.007701367	RCOR1|PSMD9|JUN|AGO3|HDAC5|AGO4|AKT1|EZH2|TRIM27|PSMC3|RNF2|RBBP4|USP13|XIAP|PSMD12|RPTOR|PSMD13|MTOR|GATAD2B|UBB|PML|GATAD2A|AGO2|PSMA7|CBX4|TNKS|PSMD6|TNKS2|PSMD5|TNRC6B|CSNK2A2|RRAGC|PSME4|PTEN|PSME2|LAMTOR4|LAMTOR5|PSMF1	PTEN Regulation	38	R-HSA-6807070~PTEN REGULATION	1.33E-04	R-HSA-6807070~PTEN REGULATION	R-HSA-6807070~PTEN REGULATION
KEGG_PATHWAY	0.033227431	PRKCA|RYK|FZD1|RNF43|MYC|CREBBP|JUN|TLE4|SMAD4|TLE1|EP300|SMAD3|LEF1|PPP3R1|NFATC3|TCF7L2|NFATC2|NFATC1|PRKCB|INVS|TBL1X|TCF7|RAC2|RAC1|PLCB2|TBL1XR1|PRKACA|PPP3CA|ROR2|CSNK2A2|GSK3B|PPP3CB|CSNK1A1|APC|MAPK9|FRAT1|FRAT2|AXIN1	Wnt signaling pathway	38	HSA04310:WNT SIGNALING PATHWAY	0.004078816	HSA04310:WNT SIGNALING PATHWAY	HSA04310:WNT SIGNALING PATHWAY
REACTOME_PATHWAY	6.09E-04	HMGCS1|AHR|MED11|CREBBP|ACOX1|PPARA|HMGCR|EP300|NFYC|HELZ2|RXRB|MED1|TBL1X|PPARGC1B|NFYA|NCOR2|NCOR1|CPT2|CARM1|TBL1XR1|NRF1|MED16|CDK8|MED17|MED12|MED14|NCOA2|MED13|NCOA3|FAM120B|NCOA1|SREBF2|NCOA6|MTF1|MED13L|MED30|ME1	PPARA activates gene expression	37	R-HSA-1989781~PPARA ACTIVATES GENE EXPRESSION	4.46E-06	R-HSA-1989781~PPARA ACTIVATES GENE EXPRESSION	R-HSA-1989781~PPARA ACTIVATES GENE EXPRESSION
KEGG_PATHWAY	0.00225422	WASF2|PXN|ARPC5L|PIK3CA|TRAF6|JUN|FCGR2A|AKT1|ITGA5|NFATC3|TAB2|MAP2K3|NFATC2|NFATC1|NFKB1|LAT|PIK3CB|RAC2|RAC1|IRAK1|WIPF1|WIPF2|CD4|VAV1|WASL|PIP5K1A|TICAM1|PIP5K1C|PKN1|ELMO1|ELMO2|GSK3B|CRK|MYD88|MAPK9|RPS6KA3|RHOG	Yersinia infection	37	HSA05135:YERSINIA INFECTION	1.14E-04	HSA05135:YERSINIA INFECTION	HSA05135:YERSINIA INFECTION
KEGG_PATHWAY	0.0029027	TLR2|APAF1|PIK3CA|TRAF6|SLAMF1|JUN|IRF9|AKT1|IL2RB|HSPA1L|FCGR2B|BCL2|TAB2|BBC3|FADD|CD3D|NFKB1|PIK3CB|IFIH1|ADAR|CDK2|STAT5B|STAT3|IRAK1|NFKBIB|IFNAR2|BAX|OAS2|CSNK2A2|CD46|GSK3B|FAS|IFNAR1|MYD88|IL2RG|MAPK9|TLR7	Measles	37	HSA05162:MEASLES	1.56E-04	HSA05162:MEASLES	HSA05162:MEASLES
KEGG_PATHWAY	1.01E-04	IL12RB1|AHR|IL23A|STAT6|JUN|SMAD4|TGFB1|IL2RB|SMAD3|PPP3R1|RXRB|NFATC3|NFATC2|NFATC1|CD3D|NFKB1|LAT|IL1RAP|STAT5B|STAT3|MTOR|RUNX1|NFKBIB|IFNGR2|CD4|IL27RA|TGFBR2|PPP3CA|JAK2|PPP3CB|IL6ST|GATA3|HIF1A|IL2RG|MAPK9|IL21R	Th17 cell differentiation	36	HSA04659:TH17 CELL DIFFERENTIATION	9.08E-07	HSA04659:TH17 CELL DIFFERENTIATION	HSA04659:TH17 CELL DIFFERENTIATION
KEGG_PATHWAY	0.001116493	SORT1|RAP1A|PDPK1|PIK3CA|TRAF6|JUN|RAPGEF1|MAP3K1|AKT1|BCL2|NFKB1|PIK3CB|CALML4|NRAS|PLCG2|RAC1|IRAK1|NFKBIB|GAB1|BAX|FRS2|IRAK3|ABL1|MAPKAPK2|MAGED1|SOS2|SHC1|PRKCD|GSK3B|FOXO3|CRK|IRS1|MAPK9|RPS6KA3|SH2B3	Neurotrophin signaling pathway	35	HSA04722:NEUROTROPHIN SIGNALING PATHWAY	2.80E-05	HSA04722:NEUROTROPHIN SIGNALING PATHWAY	HSA04722:NEUROTROPHIN SIGNALING PATHWAY
KEGG_PATHWAY	0.019864355	PHKA2|PDPK1|PIK3CA|RAPGEF1|AKT1|CBL|ACACA|INSR|PCK2|PRKAG2|RPTOR|PPP1R3D|PIK3CB|CALML4|NRAS|MTOR|PRKCI|PRKCZ|PRKAR1B|PRKACA|PTPRF|PPP1CB|PPP1CC|SOS2|SHC1|GSK3B|CRK|HK2|IRS1|IRS2|MAPK9|FOXO1|RHOQ	Insulin signaling pathway	33	HSA04910:INSULIN SIGNALING PATHWAY	0.00231949	HSA04910:INSULIN SIGNALING PATHWAY	HSA04910:INSULIN SIGNALING PATHWAY
GOTERM_BP_DIRECT	4.70E-04	LRRK2|AKT1|SPG11|TRAF3IP2|PPP3R1|ELAVL1|E2F3|EIF4ENIF1|IPO9|HEATR3|MED1|TNPO1|APPL1|POLA2|RANGRF|ADAR|KPNA6|STAT3|IPO13|NUP107|KPNA2|KPNA1|PML|NUP153|NUP214|PPP3CA|AKIRIN2|NOTCH1|LMNA|ABRA|NUP188|NF1	protein import into nucleus	32	GO:0006606~PROTEIN IMPORT INTO NUCLEUS	8.25E-07	GO:0006606~PROTEIN IMPORT INTO NUCLEUS	GO:0006606~PROTEIN IMPORT INTO NUCLEUS
REACTOME_PATHWAY	0.009311044	PSMD9|LYN|PSMC3|PIK3AP1|PPP3R1|NFATC3|NFATC2|NFATC1|PRKCB|PSMD12|NFKB1|PSMD13|NRAS|PLCG2|UBB|NFKBIB|AHCYL1|PSMA7|VAV1|PSMD6|PSMD5|PPP3CA|PPP3CB|PSME4|PSME2|CARD11|BCL10|ORAI2|ITPR1|ITPR2|RASGRP1|PSMF1	Signaling by the B Cell Receptor (BCR)	32	R-HSA-983705~SIGNALING BY THE B CELL RECEPTOR (BCR)	1.85E-04	R-HSA-983705~SIGNALING BY THE B CELL RECEPTOR (BCR)	R-HSA-983705~SIGNALING BY THE B CELL RECEPTOR (BCR)
KEGG_PATHWAY	0.019066131	STK11|GADD45B|PDPK1|CREBBP|PIK3CA|SMAD4|CAT|AKT1|TGFB1|EP300|SMAD3|INSR|PCK2|PRKAG2|CDKN2D|PIK3CB|NRAS|CDK2|STAT3|BCL2L11|KLF2|FOXO4|TGFBR2|SOS2|PTEN|FOXO3|IRS1|IRS2|MAPK9|FOXO1|IGF1R|GABARAPL1	FoxO signaling pathway	32	HSA04068:FOXO SIGNALING PATHWAY	0.002169201	HSA04068:FOXO SIGNALING PATHWAY	HSA04068:FOXO SIGNALING PATHWAY
REACTOME_PATHWAY	0.001869093	PSMD9|KAT2B|MYC|CREBBP|ZFHX3|HDAC4|MAML3|SMAD4|TGFB1|EP300|SMAD3|LEF1|PSMC3|TCF7L2|PSMD12|PSMD13|TCF7|RUNX3|BCL2L11|UBB|RUNX1|PSMA7|PSMD6|PSMD5|NOTCH1|MAML2|MAML1|PSME2|RBPJ|FOXO3|PSMF1	Transcriptional regulation by RUNX3	31	R-HSA-8878159~TRANSCRIPTIONAL REGULATION BY RUNX3	1.96E-05	R-HSA-8878159~TRANSCRIPTIONAL REGULATION BY RUNX3	R-HSA-8878159~TRANSCRIPTIONAL REGULATION BY RUNX3
REACTOME_PATHWAY	0.004565088	RELB|PSMD9|PDPK1|TRAF6|PSMC3|PPP3R1|NFATC3|TAB2|NFATC2|NFATC1|PSMD12|MAP3K14|NFKB1|PSMD13|PLCG2|UBB|AHCYL1|PSMA7|PSMD6|PSMD5|PPP3CA|PRKCD|PPP3CB|PSME4|PSME2|CARD11|BCL10|ITPR1|UBE2D1|ITPR2|PSMF1	CLEC7A (Dectin-1) signaling	31	R-HSA-5607764~CLEC7A (DECTIN-1) SIGNALING	5.73E-05	R-HSA-5607764~CLEC7A (DECTIN-1) SIGNALING	R-HSA-5607764~CLEC7A (DECTIN-1) SIGNALING
KEGG_PATHWAY	0.011625943	PRKCA|PDPK1|PPP2R5C|PIK3CA|AKT1|CERS6|ABCC1|BCL2|PRKCB|S1PR3|NFKB1|NSMAF|PIK3CB|NRAS|RAC2|RAC1|CTSD|PLCB2|BAX|PPP2CA|PRKCZ|PPP2R2A|PRKCE|PTEN|SMPD1|GNA12|MAPK9|CERS4|CERS5|PLD1|SGMS2	Sphingolipid signaling pathway	31	HSA04071:SPHINGOLIPID SIGNALING PATHWAY	8.70E-04	HSA04071:SPHINGOLIPID SIGNALING PATHWAY	HSA04071:SPHINGOLIPID SIGNALING PATHWAY
GOTERM_BP_DIRECT	0.032402191	SEPHS2|LRRK2|FN3K|PHKA2|PAK2|PIK3C2A|PIK3CA|AKT1|TAOK1|RPTOR|ETNK1|PIK3CB|STAT3|MTOR|IP6K1|IPMK|PIP5K1A|PIP5K1C|BCKDK|TOP1|PI4K2B|PPIP5K2|HTR2B|PI4KA|PAK1|PI4KB|PI4K2A|PRPS2|CERKL|PANK2|SGMS2	phosphorylation	31	GO:0016310~PHOSPHORYLATION	1.40E-04	GO:0016310~PHOSPHORYLATION	GO:0016310~PHOSPHORYLATION
KEGG_PATHWAY	0.046397025	GADD45B|APAF1|PDPK1|PIK3CA|JUN|DIABLO|AKT1|BCL2|XIAP|BBC3|FADD|MAP3K14|NFKB1|PIK3CB|NRAS|TUBA1A|PARP4|BCL2L11|CTSD|CASP7|BAX|TNFRSF10A|DDIT3|LMNA|PARP1|CAPN2|FAS|ITPR1|MAPK9|CASP2|ITPR2	Apoptosis	31	HSA04210:APOPTOSIS	0.007501315	HSA04210:APOPTOSIS	HSA04210:APOPTOSIS
REACTOME_PATHWAY	4.39E-04	MED11|CREBBP|PPARA|TGFB1|CEBPD|EP300|HELZ2|MED1|ZNF467|TBL1X|NFKB1|NCOR2|NCOR1|ZNF638|CARM1|TBL1XR1|MED16|CDK8|MED17|MED12|MED14|NCOA2|MED13|NCOA3|FAM120B|NCOA1|SREBF2|NCOA6|MED13L|MED30	Transcriptional regulation of white adipocyte differentiation	30	R-HSA-381340~TRANSCRIPTIONAL REGULATION OF WHITE ADIPOCYTE DIFFERENTIATION	2.99E-06	R-HSA-381340~TRANSCRIPTIONAL REGULATION OF WHITE ADIPOCYTE DIFFERENTIATION	R-HSA-381340~TRANSCRIPTIONAL REGULATION OF WHITE ADIPOCYTE DIFFERENTIATION
KEGG_PATHWAY	4.58E-04	TLR2|PIK3CA|TRAF6|JUN|AKT1|PPP3R1|NFATC3|MAP2K3|NFATC2|NFATC1|CD3D|NFKB1|LAT|PIK3CB|NRAS|STAT3|MTOR|NFKBIB|IFNGR2|CD4|TIRAP|TICAM1|PPP3CA|CSNK2A2|JAK2|PPP3CB|PTEN|HIF1A|MYD88|RASGRP1	PD-L1 expression and PD-1 checkpoint pathway in cancer	30	HSA05235:PD-L1 EXPRESSION AND PD-1 CHECKPOINT PATHWAY IN CANCER	6.85E-06	HSA05235:PD-L1 EXPRESSION AND PD-1 CHECKPOINT PATHWAY IN CANCER	HSA05235:PD-L1 EXPRESSION AND PD-1 CHECKPOINT PATHWAY IN CANCER
KEGG_PATHWAY	0.005532011	PDPK1|CREB1|PIK3CA|CREB3L2|PPARA|AKT1|INSR|PCK2|PRKAG2|PRKCB|PPP1R3D|NFKB1|PIK3CB|PPARGC1B|STAT3|MTOR|PRKCZ|PTPRF|PPP1CB|GFPT1|PPP1CC|PRKCE|PRKCD|GSK3B|PTEN|IRS1|IRS2|MAPK9|FOXO1|RPS6KA3	Insulin resistance	30	HSA04931:INSULIN RESISTANCE	3.46E-04	HSA04931:INSULIN RESISTANCE	HSA04931:INSULIN RESISTANCE
KEGG_PATHWAY	0.019066131	PRKCA|JUNB|CREBBP|CREB1|PIK3CA|CREB3L2|MAP3K1|AKT1|EP300|MAP2K3|PRKCB|PIK3CB|NRAS|PLCG2|STAT5B|STAT3|MTOR|PLCB2|ADCY3|PRKACA|JAK2|SOS2|SHC1|GSK3B|CRK|IRS1|ITPR1|IRS2|MAPK9|ITPR2	Growth hormone synthesis, secretion and action	30	HSA04935:GROWTH HORMONE SYNTHESIS, SECRETION AND ACTION	0.002122122	HSA04935:GROWTH HORMONE SYNTHESIS, SECRETION AND ACTION	HSA04935:GROWTH HORMONE SYNTHESIS, SECRETION AND ACTION
KEGG_PATHWAY	0.040038582	RELB|JUNB|CREB1|PIK3CA|TRAF6|JUN|FCGR2A|IRF9|AKT1|TGFB1|PPP3R1|FCGR2B|TAB2|NFATC2|CSF1|NFATC1|CSF1R|MAP3K14|NFKB1|PIK3CB|PLCG2|SIRPA|RAC1|IFNAR2|IFNGR2|TGFBR2|PPP3CA|PPP3CB|IFNAR1|MAPK9	Osteoclast differentiation	30	HSA04380:OSTEOCLAST DIFFERENTIATION	0.005754048	HSA04380:OSTEOCLAST DIFFERENTIATION	HSA04380:OSTEOCLAST DIFFERENTIATION
REACTOME_PATHWAY	0.001577977	NCKIPSD|WASF2|LYN|PIK3CA|FCGR2A|MYO5A|MYO9B|PIK3CB|PLCG2|RAC1|MYO1C|CYFIP2|CYFIP1|AHCYL1|WIPF1|WIPF2|VAV1|WASL|HCK|ABL1|ELMO1|PRKCE|ELMO2|PRKCD|CRK|PAK1|ITPR1|ITPR2|PLD1	Fcgamma receptor (FCGR) dependent phagocytosis	29	R-HSA-2029480~FCGAMMA RECEPTOR (FCGR) DEPENDENT PHAGOCYTOSIS	1.57E-05	R-HSA-2029480~FCGAMMA RECEPTOR (FCGR) DEPENDENT PHAGOCYTOSIS	R-HSA-2029480~FCGAMMA RECEPTOR (FCGR) DEPENDENT PHAGOCYTOSIS
KEGG_PATHWAY	0.00225422	PRKCA|PIKFYVE|PIK3C2A|PIK3CA|CDS2|PRKCB|PIK3CB|CALML4|PLCG2|PLCB2|IP6K1|MTMR3|IPMK|PIP5K1A|MTMR6|PIP5K1C|MTM1|DGKH|PTEN|PI4K2B|PPIP5K2|SYNJ2|INPP4A|SYNJ1|PI4KA|PI4KB|ITPR1|PI4K2A|ITPR2	Phosphatidylinositol signaling system	29	HSA04070:PHOSPHATIDYLINOSITOL SIGNALING SYSTEM	1.15E-04	HSA04070:PHOSPHATIDYLINOSITOL SIGNALING SYSTEM	HSA04070:PHOSPHATIDYLINOSITOL SIGNALING SYSTEM
KEGG_PATHWAY	0.001116493	GADD45B|MYC|PIK3CA|JUN|SMAD4|AKT1|TGFB1|SMAD3|LEF1|BCL2|TCF7L2|BBC3|APPL1|PIK3CB|NRAS|TCF7|RAC2|BCL2L11|RAC1|MTOR|BAX|TGFBR2|SOS2|GSK3B|RALA|APC|MAPK9|AXIN1	Colorectal cancer	28	HSA05210:COLORECTAL CANCER	3.01E-05	HSA05210:COLORECTAL CANCER	HSA05210:COLORECTAL CANCER
KEGG_PATHWAY	0.001643967	STK11|SESN1|SESN2|CREB1|PIK3CA|CREB3L2|CAT|AKT1|INSR|CAMKK2|PRKAG2|RPTOR|APPL1|NFKB1|PIK3CB|NRAS|MTOR|EHMT1|ATG13|BAX|ADCY3|PRKACA|FOXO3|IRS1|C12ORF44|IRS2|FOXO1|IGF1R	Longevity regulating pathway	28	HSA04211:LONGEVITY REGULATING PATHWAY	5.91E-05	HSA04211:LONGEVITY REGULATING PATHWAY	HSA04211:LONGEVITY REGULATING PATHWAY
KEGG_PATHWAY	0.00225422	IL12RB1|STAT6|JUN|MAML3|IL2RB|PPP3R1|NFATC3|NOTCH2|NFATC2|NFATC1|CD3D|NFKB1|LAT|STAT5B|RUNX3|NFKBIB|IFNGR2|CD4|PPP3CA|JAK2|NOTCH1|MAML2|PPP3CB|MAML1|GATA3|RBPJ|IL2RG|MAPK9	Th1 and Th2 cell differentiation	28	HSA04658:TH1 AND TH2 CELL DIFFERENTIATION	1.11E-04	HSA04658:TH1 AND TH2 CELL DIFFERENTIATION	HSA04658:TH1 AND TH2 CELL DIFFERENTIATION
KEGG_PATHWAY	0.007212672	COL4A4|PRKCA|PIK3CA|JUN|SMAD4|AKT1|TGFB1|SMAD3|DIAPH1|BCL2|NFATC1|PRKCB|NFKB1|PIK3CB|NRAS|PLCG2|STAT5B|STAT3|RAC1|PLCB2|BAX|PRKCZ|TGFBR2|JAK2|PRKCE|PRKCD|MAPK9|FOXO1	AGE-RAGE signaling pathway in diabetic complications	28	HSA04933:AGE-RAGE SIGNALING PATHWAY IN DIABETIC COMPLICATIONS	4.97E-04	HSA04933:AGE-RAGE SIGNALING PATHWAY IN DIABETIC COMPLICATIONS	HSA04933:AGE-RAGE SIGNALING PATHWAY IN DIABETIC COMPLICATIONS
KEGG_PATHWAY	0.011827465	PAK2|PDPK1|PIK3CA|JUN|AKT1|PPP3R1|NFATC3|NFATC2|NFATC1|MAP3K14|CD3D|NFKB1|LAT|PIK3CB|NRAS|NFKBIB|CD4|VAV1|DLG1|PPP3CA|SOS2|GSK3B|PPP3CB|CARD11|BCL10|PAK1|MAPK9|RASGRP1	T cell receptor signaling pathway	28	HSA04660:T CELL RECEPTOR SIGNALING PATHWAY	9.60E-04	HSA04660:T CELL RECEPTOR SIGNALING PATHWAY	HSA04660:T CELL RECEPTOR SIGNALING PATHWAY
REACTOME_PATHWAY	0.010885467	PSMD9|PAK2|MYC|JUN|AGO3|AGO4|PSMC3|PSMD12|PSMD13|RAC1|CDC14A|UBB|AGO2|PSMA7|PSMD6|PSMD5|PRKACA|TNRC6B|DNAJB1|CDC42EP3|PSME4|NCOA3|PSME2|FOXO3|PAK1|FOXO1|PSMF1	MAPK6/MAPK4 signaling	27	R-HSA-5687128~MAPK6/MAPK4 SIGNALING	2.35E-04	R-HSA-5687128~MAPK6/MAPK4 SIGNALING	R-HSA-5687128~MAPK6/MAPK4 SIGNALING
KEGG_PATHWAY	0.019066131	RELB|PIK3CA|IL23A|JUN|IRF9|AKT1|PPP3R1|NFATC3|NFATC2|NFATC1|MAP3K14|NFKB1|PIK3CB|CALML4|NRAS|PLCG2|LSP1|PPP3CA|MAPKAPK2|PRKCD|CLEC4E|PPP3CB|BCL10|PAK1|ITPR1|MAPK9|ITPR2	C-type lectin receptor signaling pathway	27	HSA04625:C-TYPE LECTIN RECEPTOR SIGNALING PATHWAY	0.002124203	HSA04625:C-TYPE LECTIN RECEPTOR SIGNALING PATHWAY	HSA04625:C-TYPE LECTIN RECEPTOR SIGNALING PATHWAY
REACTOME_PATHWAY	0.037885295	WASF2|PXN|PRKCA|PAK2|PDPK1|PIK3CA|AKT1|PRKCB|PIK3CB|NRAS|RAC1|MTOR|JUP|CYFIP2|CYFIP1|AHCYL1|PRKCZ|VAV1|PRKACA|MAPKAPK2|ELMO1|ELMO2|PRKCD|CRK|PAK1|ITPR1|ITPR2	VEGFA-VEGFR2 Pathway	27	R-HSA-4420097~VEGFA-VEGFR2 PATHWAY	0.00138774	R-HSA-4420097~VEGFA-VEGFR2 PATHWAY	R-HSA-4420097~VEGFA-VEGFR2 PATHWAY
KEGG_PATHWAY	0.00225422	LYN|PIK3CA|JUN|AKT1|PIK3AP1|PPP3R1|FCGR2B|NFATC3|CD81|NFATC2|NFATC1|PRKCB|NFKB1|PIK3CB|NRAS|PLCG2|RAC2|RAC1|NFKBIB|VAV1|PPP3CA|SOS2|GSK3B|PPP3CB|CARD11|BCL10	B cell receptor signaling pathway	26	HSA04662:B CELL RECEPTOR SIGNALING PATHWAY	1.00E-04	HSA04662:B CELL RECEPTOR SIGNALING PATHWAY	HSA04662:B CELL RECEPTOR SIGNALING PATHWAY
REACTOME_PATHWAY	0.010685733	PIKFYVE|PIK3C2A|PIK3CA|RAB14|ARF1|PITPNB|PIK3CB|MTMR3|MTMR10|PIP5K1A|MTMR6|PIP5K1C|PLEKHA2|MTM1|VAC14|PTEN|PI4K2B|SYNJ2|INPP4A|SBF2|SYNJ1|PIK3R4|PI4KA|PI4KB|PI4K2A|MTMR12	PI Metabolism	26	R-HSA-1483255~PI METABOLISM	2.24E-04	R-HSA-1483255~PI METABOLISM	R-HSA-1483255~PI METABOLISM
GOTERM_BP_DIRECT	0.04276812	PDPK1|KAT2B|MYC|HDAC5|MYO5A|AKT1|PRKDC|UCP2|INSR|PCK2|USF1|C2CD5|CPEB2|LPIN2|PRKCI|CYFIP1|RAB15|WDTC1|PRKCZ|CEACAM1|PARP1|IRS1|IRS2|FOXO1|ZFP36L1|RHOQ	cellular response to insulin stimulus	26	GO:0032869~CELLULAR RESPONSE TO INSULIN STIMULUS	2.25E-04	GO:0032869~CELLULAR RESPONSE TO INSULIN STIMULUS	GO:0032869~CELLULAR RESPONSE TO INSULIN STIMULUS
REACTOME_PATHWAY	0.004911968	KAT2B|MYC|CREBBP|HDAC4|HDAC5|TLE4|MAML3|DTX2|TLE1|EP300|TBL1X|NUMB|NCOR2|NCOR1|HDAC11|UBB|TBL1XR1|CDK8|NBEA|NOTCH1|MAML2|MAML1|ITCH|RBPJ|HIF1A	Signaling by NOTCH1	25	R-HSA-1980143~SIGNALING BY NOTCH1	6.68E-05	R-HSA-1980143~SIGNALING BY NOTCH1	R-HSA-1980143~SIGNALING BY NOTCH1
REACTOME_PATHWAY	0.016830342	PSMD9|PPP2R5C|TLE4|TLE1|LEF1|PSMC3|TCF7L2|PSMD12|PSMD13|TCF7|UBB|PSMA7|PPP2CA|PSMD6|PSMD5|AMER1|GSK3B|PSME4|CSNK1A1|APC|PSME2|FRAT1|FRAT2|AXIN1|PSMF1	Degradation of beta-catenin by the destruction complex	25	R-HSA-195253~DEGRADATION OF BETA-CATENIN BY THE DESTRUCTION COMPLEX	4.76E-04	R-HSA-195253~DEGRADATION OF BETA-CATENIN BY THE DESTRUCTION COMPLEX	R-HSA-195253~DEGRADATION OF BETA-CATENIN BY THE DESTRUCTION COMPLEX
KEGG_PATHWAY	0.029827675	WASF2|PRKCA|ARPC5L|AMPH|LYN|PIK3CA|FCGR2A|ASAP1|AKT1|FCGR2B|PRKCB|LAT|PIK3CB|PLCG2|RAC2|RAC1|VAV1|PIP5K1A|HCK|PIP5K1C|PRKCE|PRKCD|CRK|PAK1|PLD1	Fc gamma R-mediated phagocytosis	25	HSA04666:FC GAMMA R-MEDIATED PHAGOCYTOSIS	0.003572177	HSA04666:FC GAMMA R-MEDIATED PHAGOCYTOSIS	HSA04666:FC GAMMA R-MEDIATED PHAGOCYTOSIS
REACTOME_PATHWAY	0.042976619	RINL|DENND5A|TRAPPC4|TRAPPC1|MADD|RAB14|DENND6A|AKT1|RAB27A|RIN2|ANKRD27|TRAPPC8|CHM|MON1A|MON1B|GDI1|DENND1A|TRAPPC6A|TRAPPC6B|RAB3GAP2|RAB7A|TRAPPC9|SBF2|RIN3|DENND5B	RAB GEFs exchange GTP for GDP on RABs	25	R-HSA-8876198~RAB GEFS EXCHANGE GTP FOR GDP ON RABS	0.001664191	R-HSA-8876198~RAB GEFS EXCHANGE GTP FOR GDP ON RABS	R-HSA-8876198~RAB GEFS EXCHANGE GTP FOR GDP ON RABS
KEGG_PATHWAY	0.045073829	TLR2|PIK3CA|TRAF6|JUN|AKT1|TGFB1|ACE|GNAO1|FADD|CD3D|NFKB1|PIK3CB|IRAK1|PLCB2|IFNGR2|PPP2CA|PPP2R2A|TICAM1|TGFBR2|TLR6|C1QA|FAS|MYD88|MAPK9|CCL3	Chagas disease	25	HSA05142:CHAGAS DISEASE	0.007017482	HSA05142:CHAGAS DISEASE	HSA05142:CHAGAS DISEASE
REACTOME_PATHWAY	0.034139321	UBB|NFKBIB|PSMD9|PSMA7|PSMD6|PSMD5|PPP3CA|PSMC3|PPP3R1|NFATC3|PPP3CB|PSME4|NFATC2|PSME2|CARD11|NFATC1|BCL10|PRKCB|PSMD12|NFKB1|PSMD13|NRAS|RASGRP1|PSMF1	Downstream signaling events of B Cell Receptor (BCR)	24	R-HSA-1168372~DOWNSTREAM SIGNALING EVENTS OF B CELL RECEPTOR (BCR)	0.001179066	R-HSA-1168372~DOWNSTREAM SIGNALING EVENTS OF B CELL RECEPTOR (BCR)	R-HSA-1168372~DOWNSTREAM SIGNALING EVENTS OF B CELL RECEPTOR (BCR)
GOTERM_BP_DIRECT	0.045771972	CUL4B|NSF|IER3|VPS28|UBR3|HUWE1|IDE|SNX1|VPS11|SEC22B|WWP1|TRIM32|DDB1|AMER1|GSK3B|RAB7A|NDUFA13|ITCH|APC|PARK2|NDFIP1|FOXO1|AXIN1|EZR	positive regulation of protein catabolic process	24	GO:0045732~POSITIVE REGULATION OF PROTEIN CATABOLIC PROCESS	2.85E-04	GO:0045732~POSITIVE REGULATION OF PROTEIN CATABOLIC PROCESS	GO:0045732~POSITIVE REGULATION OF PROTEIN CATABOLIC PROCESS
KEGG_PATHWAY	0.046397025	PDPK1|MMP9|CREBBP|CREB1|PIK3CA|CREB3L2|AKT1|EP300|LEF1|SOS2|BCL2|E2F3|GSK3B|TCF7L2|PTEN|NFKB1|PIK3CB|NRAS|TCF7|CDK2|FOXO1|IGF1R|SPINT1|MTOR	Prostate cancer	24	HSA05215:PROSTATE CANCER	0.007444385	HSA05215:PROSTATE CANCER	HSA05215:PROSTATE CANCER
REACTOME_PATHWAY	4.39E-04	HMGCS1|SEC24A|CARM1|ELOVL6|TBL1XR1|CREBBP|PPARA|HMGCR|NFYC|ACACA|HELZ2|SEC24D|NCOA2|MBTPS1|GPAM|MBTPS2|MED1|NCOA1|TBL1X|SREBF2|NFYA|NCOA6|MTF1	Regulation of cholesterol biosynthesis by SREBP (SREBF)	23	R-HSA-1655829~REGULATION OF CHOLESTEROL BIOSYNTHESIS BY SREBP (SREBF)	2.94E-06	R-HSA-1655829~REGULATION OF CHOLESTEROL BIOSYNTHESIS BY SREBP (SREBF)	R-HSA-1655829~REGULATION OF CHOLESTEROL BIOSYNTHESIS BY SREBP (SREBF)
GOTERM_BP_DIRECT	0.004580806	STK11|LRRK2|PRKCA|HIPK2|PDPK1|TNKS|CAD|TGFBR2|PRKACA|AKT1|PRKDC|WNK1|CSNK2A2|HIPK1|PRKCD|ACVR1|GSK3B|BCL2|ACVR1B|LMTK2|CLK1|MTOR|MAP3K12	peptidyl-threonine phosphorylation	23	GO:0018107~PEPTIDYL-THREONINE PHOSPHORYLATION	1.05E-05	GO:0018107~PEPTIDYL-THREONINE PHOSPHORYLATION	GO:0018107~PEPTIDYL-THREONINE PHOSPHORYLATION
GOTERM_BP_DIRECT	0.033317764	STK11|LRRK2|ATG13|TRIM68|TRIM65|PIK3C2A|NPRL2|NPRL3|TICAM1|TRIM14|DAPK1|PIM2|TRIM27|TRIM32|GSK3B|HPSE|FOXO3|DEPDC5|PIK3CB|C12ORF44|FOXO1|MID2|UFL1	positive regulation of autophagy	23	GO:0010508~POSITIVE REGULATION OF AUTOPHAGY	1.52E-04	GO:0010508~POSITIVE REGULATION OF AUTOPHAGY	GO:0010508~POSITIVE REGULATION OF AUTOPHAGY
GOTERM_BP_DIRECT	0.038437951	SEC16A|RASGRF2|PPP1R15B|DDIT3|TMTC3|CREB3L2|THBS4|QRICH1|TMEM33|ABL1|PPP1R15A|DNAJC10|HYOU1|HERPUD1|ERP44|MBTPS1|MBTPS2|BBC3|ATP2A2|PARK2|UFL1|BCL2L11|EIF2B5	response to endoplasmic reticulum stress	23	GO:0034976~RESPONSE TO ENDOPLASMIC RETICULUM STRESS	1.84E-04	GO:0034976~RESPONSE TO ENDOPLASMIC RETICULUM STRESS	GO:0034976~RESPONSE TO ENDOPLASMIC RETICULUM STRESS
REACTOME_PATHWAY	2.04E-04	HDAC11|UBB|TBL1XR1|KAT2B|CREBBP|MYC|TLE4|HDAC4|HDAC5|MAML3|TLE1|CDK8|NBEA|EP300|NOTCH1|MAML2|MAML1|RBPJ|HIF1A|TBL1X|NCOR2|NCOR1	NOTCH1 Intracellular Domain Regulates Transcription	22	R-HSA-2122947~NOTCH1 INTRACELLULAR DOMAIN REGULATES TRANSCRIPTION	8.54E-07	R-HSA-2122947~NOTCH1 INTRACELLULAR DOMAIN REGULATES TRANSCRIPTION	R-HSA-2122947~NOTCH1 INTRACELLULAR DOMAIN REGULATES TRANSCRIPTION
KEGG_PATHWAY	0.042174373	PRKCA|ABL2|GAB1|PAK2|PIK3CA|MYC|JUN|ABL1|AKT1|CBL|SOS2|SHC1|GSK3B|PRKCB|CRK|PIK3CB|PAK1|NRAS|MAPK9|PLCG2|STAT5B|MTOR	ErbB signaling pathway	22	HSA04012:ERBB SIGNALING PATHWAY	0.006299602	HSA04012:ERBB SIGNALING PATHWAY	HSA04012:ERBB SIGNALING PATHWAY
KEGG_PATHWAY	0.011827465	RAP1A|GAB1|PAK2|CREBBP|PIK3CA|JUN|RAPGEF1|TGFB1|AKT1|FH|EP300|EPAS1|SOS2|CRK|HIF1A|CUL2|PIK3CB|PAK1|NRAS|TFE3|RAC1	Renal cell carcinoma	21	HSA05211:RENAL CELL CARCINOMA	9.92E-04	HSA05211:RENAL CELL CARCINOMA	HSA05211:RENAL CELL CARCINOMA
KEGG_PATHWAY	0.019066131	PIKFYVE|PIK3C2A|PIK3CA|MTMR3|IPMK|PIP5K1A|MTMR6|PIP5K1C|MTM1|PTEN|PI4K2B|SYNJ2|INPP4A|MINPP1|SYNJ1|PI4KA|PIK3CB|PI4KB|PI4K2A|PLCG2|PLCB2	Inositol phosphate metabolism	21	HSA00562:INOSITOL PHOSPHATE METABOLISM	0.002112964	HSA00562:INOSITOL PHOSPHATE METABOLISM	HSA00562:INOSITOL PHOSPHATE METABOLISM
REACTOME_PATHWAY	0.019269782	STK11|PLXNA4|KAT2B|CREBBP|CITED2|DDIT3|FOXO4|SMAD4|CAT|AKT1|SMAD3|NFYC|EP300|FOXO3|BBC3|NR3C1|NFYA|FOXO1|SIRT3|BCL2L11|SIN3A	FOXO-mediated transcription	21	R-HSA-9614085~FOXO-MEDIATED TRANSCRIPTION	5.75E-04	R-HSA-9614085~FOXO-MEDIATED TRANSCRIPTION	R-HSA-9614085~FOXO-MEDIATED TRANSCRIPTION
KEGG_PATHWAY	0.040038582	PRKCA|GAB1|BAX|PIK3CA|AKT1|JAK2|SOS2|SHC1|GSK3B|BCL2|PTEN|PRKCB|FOXO3|PIK3CB|NRAS|PLCG2|NF1|STAT3|IGF1R|MTOR|BCL2L11	EGFR tyrosine kinase inhibitor resistance	21	HSA01521:EGFR TYROSINE KINASE INHIBITOR RESISTANCE	0.005674769	HSA01521:EGFR TYROSINE KINASE INHIBITOR RESISTANCE	HSA01521:EGFR TYROSINE KINASE INHIBITOR RESISTANCE
REACTOME_PATHWAY	0.042051154	UBB|CARM1|PER2|TBL1XR1|CREBBP|CREB1|PPARA|PPP1CB|EP300|PPP1CC|HELZ2|NCOA2|FBXL3|MED1|NR3C1|NCOA1|HIF1A|TBL1X|NCOA6|RAI1|NCOR1	Circadian Clock	21	R-HSA-400253~CIRCADIAN CLOCK	0.00160635	R-HSA-400253~CIRCADIAN CLOCK	R-HSA-400253~CIRCADIAN CLOCK
KEGG_PATHWAY	0.018235052	PML|RUNX1|PER2|PIK3CA|MYC|DUSP6|AKT1|LEF1|PIM2|SOS2|TCF7L2|CSF1R|NFKB1|PIK3CB|NRAS|TCF7|STAT5B|STAT3|MTOR|JUP	Acute myeloid leukemia	20	HSA05221:ACUTE MYELOID LEUKEMIA	0.001747071	HSA05221:ACUTE MYELOID LEUKEMIA	HSA05221:ACUTE MYELOID LEUKEMIA
GOTERM_BP_DIRECT	0.033317764	CUL3|CUL4B|LATS1|GSPT1|MYC|BTN2A2|PPP3CA|PHF8|LATS2|PIM2|EZH2|RHOU|BCL2|E2F3|ACVR1B|CUL5|CUL2|USP37|CDK2|KHDRBS1	G1/S transition of mitotic cell cycle	20	GO:0000082~G1/S TRANSITION OF MITOTIC CELL CYCLE	1.54E-04	GO:0000082~G1/S TRANSITION OF MITOTIC CELL CYCLE	GO:0000082~G1/S TRANSITION OF MITOTIC CELL CYCLE
REACTOME_PATHWAY	0.036089941	POLR3A|UBB|NFKBIB|POLR3B|POLR3G|CREBBP|STAT6|POLR3K|XRCC6|TICAM1|DHX9|POLR1D|PRKDC|EP300|IFI16|TRIM32|DHX36|LRRFIP1|NFKB1|MYD88	Cytosolic sensors of pathogen-associated DNA	20	R-HSA-1834949~CYTOSOLIC SENSORS OF PATHOGEN-ASSOCIATED DNA	0.00126532	R-HSA-1834949~CYTOSOLIC SENSORS OF PATHOGEN-ASSOCIATED DNA	R-HSA-1834949~CYTOSOLIC SENSORS OF PATHOGEN-ASSOCIATED DNA
GOTERM_BP_DIRECT	0.038745787	PDPK1|GAB1|PIK3C2A|FOXO4|PHIP|AKT1|IDE|SOGA1|EIF4EBP2|INSR|SOS2|SHC1|GSK3B|APC|APPL1|IRS1|IRS2|FOXO1|IGF1R|RHOQ	insulin receptor signaling pathway	20	GO:0008286~INSULIN RECEPTOR SIGNALING PATHWAY	1.92E-04	GO:0008286~INSULIN RECEPTOR SIGNALING PATHWAY	GO:0008286~INSULIN RECEPTOR SIGNALING PATHWAY
KEGG_PATHWAY	0.048434178	RUNX1|GADD45B|BAX|PIK3CA|MYC|TGFBR2|SMAD4|ABL1|TGFB1|AKT1|SMAD3|CBL|SOS2|SHC1|E2F3|CRK|NFKB1|PIK3CB|NRAS|STAT5B	Chronic myeloid leukemia	20	HSA05220:CHRONIC MYELOID LEUKEMIA	0.007975688	HSA05220:CHRONIC MYELOID LEUKEMIA	HSA05220:CHRONIC MYELOID LEUKEMIA
REACTOME_PATHWAY	9.42E-04	HMGCS1|CARM1|ELOVL6|TBL1XR1|CREBBP|PPARA|HMGCR|NFYC|ACACA|HELZ2|NCOA2|GPAM|MED1|NCOA1|TBL1X|SREBF2|NFYA|NCOA6|MTF1	Activation of gene expression by SREBF (SREBP)	19	R-HSA-2426168~ACTIVATION OF GENE EXPRESSION BY SREBF (SREBP)	7.39E-06	R-HSA-2426168~ACTIVATION OF GENE EXPRESSION BY SREBF (SREBP)	R-HSA-2426168~ACTIVATION OF GENE EXPRESSION BY SREBF (SREBP)
KEGG_PATHWAY	0.019066131	MAP1S|KAT2B|CD4|CHMP4B|CREBBP|BICD1|NUP153|CHMP6|EP300|TSG101|PDCD6IP|FURIN|SUPT5H|CXCR4|AFF4|PIN1|VPS4A|NELFCD|SERINC5	Viral life cycle - HIV-1	19	HSA03250:VIRAL LIFE CYCLE - HIV-1	0.002084841	HSA03250:VIRAL LIFE CYCLE - HIV-1	HSA03250:VIRAL LIFE CYCLE - HIV-1
REACTOME_PATHWAY	0.019691313	HCFC1|CARM1|TBL1XR1|C10ORF2|CREBBP|CREB1|PPARA|NRF1|GABPA|HELZ2|NCOA2|MED1|GABPB1|NCOA1|TBL1X|PPARGC1B|NCOA6|SIRT3|NCOR1	Transcriptional activation of mitochondrial biogenesis	19	R-HSA-2151201~TRANSCRIPTIONAL ACTIVATION OF MITOCHONDRIAL BIOGENESIS	5.98E-04	R-HSA-2151201~TRANSCRIPTIONAL ACTIVATION OF MITOCHONDRIAL BIOGENESIS	R-HSA-2151201~TRANSCRIPTIONAL ACTIVATION OF MITOCHONDRIAL BIOGENESIS
GOTERM_BP_DIRECT	0.039690127	PRKCA|PSMA7|PUM1|AKT1|MAPKAPK2|YTHDF1|PSMC3|YTHDF2|APEX1|YTHDF3|PRKCD|PABPC4|SAMD4B|DHX36|PUM2|ALKBH5|ZFP36L2|ZFP36L1|RC3H1	regulation of mRNA stability	19	GO:0043488~REGULATION OF MRNA STABILITY	2.03E-04	GO:0043488~REGULATION OF MRNA STABILITY	GO:0043488~REGULATION OF MRNA STABILITY
KEGG_PATHWAY	0.049577059	WASF2|CREBBP|WASL|TGFBR2|SMAD4|PTPRF|SMAD3|EP300|LEF1|CSNK2A2|INSR|TCF7L2|ACTN1|PTPRJ|TCF7|ACTN4|RAC2|IGF1R|RAC1	Adherens junction	19	HSA04520:ADHERENS JUNCTION	0.008312321	HSA04520:ADHERENS JUNCTION	HSA04520:ADHERENS JUNCTION
REACTOME_PATHWAY	0.027056546	PIK3C2A|PIK3CA|MTMR3|PIP5K1A|PLEKHA2|MTMR6|RAB14|PIP5K1C|MTM1|ARF1|PTEN|PI4K2B|SYNJ2|INPP4A|SYNJ1|SBF2|PIK3CB|PI4K2A	Synthesis of PIPs at the plasma membrane	18	R-HSA-1660499~SYNTHESIS OF PIPS AT THE PLASMA MEMBRANE	8.64E-04	R-HSA-1660499~SYNTHESIS OF PIPS AT THE PLASMA MEMBRANE	R-HSA-1660499~SYNTHESIS OF PIPS AT THE PLASMA MEMBRANE
KEGG_PATHWAY	0.03487177	PIK3CA|ADCY3|PRKACA|CAT|AKT1|EIF4EBP2|HSPA1L|INSR|PRKAG2|FOXO3|RPTOR|PIK3CB|IRS1|NRAS|IRS2|FOXO1|IGF1R|MTOR	Longevity regulating pathway - multiple species	18	HSA04213:LONGEVITY REGULATING PATHWAY - MULTIPLE SPECIES	0.004385073	HSA04213:LONGEVITY REGULATING PATHWAY - MULTIPLE SPECIES	HSA04213:LONGEVITY REGULATING PATHWAY - MULTIPLE SPECIES
REACTOME_PATHWAY	0.037885295	CS|OGDH|GLO1|MPC1|ACO2|PDHB|PDHX|FAHD1|SDHA|FH|PDPR|IDH3B|DLAT|LDHA|PDP2|L2HGDH|PDK3|ME1	Pyruvate metabolism and Citric Acid (TCA) cycle	18	R-HSA-71406~PYRUVATE METABOLISM AND CITRIC ACID (TCA) CYCLE	0.001373833	R-HSA-71406~PYRUVATE METABOLISM AND CITRIC ACID (TCA) CYCLE	R-HSA-71406~PYRUVATE METABOLISM AND CITRIC ACID (TCA) CYCLE
GOTERM_BP_DIRECT	0.013571223	PIKFYVE|PIK3C2A|MTMR3|PIP5K1A|MTMR6|PIP5K1C|MTM1|VAC14|PTEN|PI4K2B|SYNJ2|INPP4A|SYNJ1|PI4KA|PI4KB|PI4K2A|PLCG2	phosphatidylinositol biosynthetic process	17	GO:0006661~PHOSPHATIDYLINOSITOL BIOSYNTHETIC PROCESS	4.12E-05	GO:0006661~PHOSPHATIDYLINOSITOL BIOSYNTHETIC PROCESS	GO:0006661~PHOSPHATIDYLINOSITOL BIOSYNTHETIC PROCESS
KEGG_PATHWAY	0.039888677	GADD45B|PDPK1|BAX|PIK3CA|MYC|AKT1|LEF1|SOS2|GSK3B|TCF7L2|PTEN|APC|FOXO3|PIK3CB|NRAS|TCF7|AXIN1	Endometrial cancer	17	HSA05213:ENDOMETRIAL CANCER	0.005275474	HSA05213:ENDOMETRIAL CANCER	HSA05213:ENDOMETRIAL CANCER
REACTOME_PATHWAY	0.041961974	UBB|JUNB|MYC|SMAD4|CDK8|SMAD3|EP300|USP9X|SKI|FURIN|RNF111|PARP1|UBE2D1|CCNK|NCOR2|NCOR1|TGIF2	SMAD4 heterotrimer	17	R-HSA-2173793~TRANSCRIPTIONAL ACTIVITY OF SMAD2/SMAD3:SMAD4 HETEROTRIMER	0.001580985	R-HSA-2173793~TRANSCRIPTIONAL ACTIVITY OF SMAD2/SMAD3:SMAD4 HETEROTRIMER	R-HSA-2173793~TRANSCRIPTIONAL ACTIVITY OF SMAD2/SMAD3:SMAD4 HETEROTRIMER
KEGG_PATHWAY	0.042174373	KAT2B|CREBBP|TLE4|MAML3|TLE1|DTX2|DTX3|ATXN1|EP300|NOTCH1|MAML2|NOTCH2|MAML1|RBPJ|NUMB|DTX3L|NCOR2	Notch signaling pathway	17	HSA04330:NOTCH SIGNALING PATHWAY	0.006313529	HSA04330:NOTCH SIGNALING PATHWAY	HSA04330:NOTCH SIGNALING PATHWAY
REACTOME_PATHWAY	0.049217913	PRKCA|NUP153|EMD|NUP214|NUP210|NEK9|LEMD3|LMNA|NEK6|LEMD2|CTDNEP1|PRKCB|AAAS|NUP188|LPIN2|NUP160|NUP107	Nuclear Envelope Breakdown	17	R-HSA-2980766~NUCLEAR ENVELOPE BREAKDOWN	0.001983139	R-HSA-2980766~NUCLEAR ENVELOPE BREAKDOWN	R-HSA-2980766~NUCLEAR ENVELOPE BREAKDOWN
GOTERM_BP_DIRECT	0.014932566	TLR2|LYN|TRAF6|CD180|TICAM1|HCK|TGFB1|AKT1|PRKCE|PTAFR|BCL10|SCARB1|MYD88|PLCG2|CCL3|IRAK1	lipopolysaccharide-mediated signaling pathway	16	GO:0031663~LIPOPOLYSACCHARIDE-MEDIATED SIGNALING PATHWAY	5.01E-05	GO:0031663~LIPOPOLYSACCHARIDE-MEDIATED SIGNALING PATHWAY	GO:0031663~LIPOPOLYSACCHARIDE-MEDIATED SIGNALING PATHWAY
GOTERM_BP_DIRECT	0.031074259	HDAC11|RBM14|GATAD2A|MORF4L1|RCOR3|TBL1XR1|RCOR1|HDAC4|HDAC5|EOMES|RBBP4|TRERF1|TBL1X|BRMS1|GATAD2B|SIN3A	histone deacetylation	16	GO:0016575~HISTONE DEACETYLATION	1.29E-04	GO:0016575~HISTONE DEACETYLATION	GO:0016575~HISTONE DEACETYLATION
REACTOME_PATHWAY	0.001043984	HDAC11|TBL1XR1|KAT2B|CREBBP|HDAC4|HDAC5|MAML3|NOTCH1|MAML2|NOTCH2|MAML1|RBPJ|TBL1X|NCOR2|NCOR1	Notch-HLH transcription pathway	15	R-HSA-350054~NOTCH-HLH TRANSCRIPTION PATHWAY	8.74E-06	R-HSA-350054~NOTCH-HLH TRANSCRIPTION PATHWAY	R-HSA-350054~NOTCH-HLH TRANSCRIPTION PATHWAY
REACTOME_PATHWAY	0.014210233	HIPK2|HTT|TBL1XR1|AGO2|CREB1|AGO3|AGO4|PRKACA|TNRC6B|TBL1X|LBR|NCOR2|NCOR1|SIN3A	Regulation of MECP2 expression and activity	14	R-HSA-9022692~REGULATION OF MECP2 EXPRESSION AND ACTIVITY	3.79E-04	R-HSA-9022692~REGULATION OF MECP2 EXPRESSION AND ACTIVITY	R-HSA-9022692~REGULATION OF MECP2 EXPRESSION AND ACTIVITY
REACTOME_PATHWAY	0.014210233	AHCYL1|LYN|VAV1|PPP3CA|SHC1|PPP3R1|NFATC3|PPP3CB|NFATC2|NFATC1|LAT|ITPR1|PLCG2|ITPR2	FCERI mediated Ca+2 mobilization	14	R-HSA-2871809~FCERI MEDIATED CA+2 MOBILIZATION	3.79E-04	R-HSA-2871809~FCERI MEDIATED CA+2 MOBILIZATION	R-HSA-2871809~FCERI MEDIATED CA+2 MOBILIZATION
GOTERM_BP_DIRECT	0.045083545	DOCK5|RREB1|TACR1|JUN|CAPN7|TGFBR2|PRKCE|PFN1|HIF1A|BMPR2|CLASP1|IRS2|PLCG2|CLASP2	positive regulation of epithelial cell migration	14	GO:0010634~POSITIVE REGULATION OF EPITHELIAL CELL MIGRATION	2.59E-04	GO:0010634~POSITIVE REGULATION OF EPITHELIAL CELL MIGRATION	GO:0010634~POSITIVE REGULATION OF EPITHELIAL CELL MIGRATION
REACTOME_PATHWAY	2.26E-04	STK11|CREBBP|CITED2|FOXO3|BBC3|DDIT3|FOXO4|NFYA|NFYC|EP300|FOXO1|BCL2L11	FOXO-mediated transcription of cell death genes	12	R-HSA-9614657~FOXO-MEDIATED TRANSCRIPTION OF CELL DEATH GENES	1.18E-06	R-HSA-9614657~FOXO-MEDIATED TRANSCRIPTION OF CELL DEATH GENES	R-HSA-9614657~FOXO-MEDIATED TRANSCRIPTION OF CELL DEATH GENES
REACTOME_PATHWAY	0.013678965	SHC1|GAB1|LYN|PIK3CA|VAV1|RAPGEF1|PIK3CB|NRAS|PLCG2|IRS2|STAT5B|JAK2	Signaling by Erythropoietin	12	R-HSA-9006335~SIGNALING BY ERYTHROPOIETIN	3.44E-04	R-HSA-9006335~SIGNALING BY ERYTHROPOIETIN	R-HSA-9006335~SIGNALING BY ERYTHROPOIETIN
GOTERM_BP_DIRECT	0.015755107	PML|RUNX1|CDKN1C|TET2|KAT6A|IRF8|TIRAP|KAT8|NCOA6|CLEC5A|PRDX3|IFI16	myeloid cell differentiation	12	GO:0030099~MYELOID CELL DIFFERENTIATION	5.54E-05	GO:0030099~MYELOID CELL DIFFERENTIATION	GO:0030099~MYELOID CELL DIFFERENTIATION
REACTOME_PATHWAY	0.024678515	SHC1|FRS2|PIK3CA|MYC|HIF1A|PIK3CB|IRS1|IL2RG|EP300|STAT3|PRDM1|SIN3A	Signaling by ALK	12	R-HSA-201556~SIGNALING BY ALK	7.62E-04	R-HSA-201556~SIGNALING BY ALK	R-HSA-201556~SIGNALING BY ALK
KEGG_PATHWAY	0.039888677	POLR3A|POLR3B|POLR2A|POLR3G|POLR2B|ZNRD1|POLR1A|POLR3K|POLR1B|POLR2I|POLR1D|POLR2M	RNA polymerase	12	HSA03020:RNA POLYMERASE	0.005374223	HSA03020:RNA POLYMERASE	HSA03020:RNA POLYMERASE
REACTOME_PATHWAY	0.004548946	HELZ2|NCOA2|CARM1|TBL1XR1|MED1|CREBBP|NCOA1|TBL1X|PPARA|NCOA6|EP300	RORA activates gene expression	11	R-HSA-1368082~RORA ACTIVATES GENE EXPRESSION	5.47E-05	R-HSA-1368082~RORA ACTIVATES GENE EXPRESSION	R-HSA-1368082~RORA ACTIVATES GENE EXPRESSION
REACTOME_PATHWAY	0.007279875	VAC14|PIKFYVE|PI4K2B|PIK3C2A|INPP4A|MTMR10|PIK3R4|PI4K2A|MTMR12|MTM1	Synthesis of PIPs at the early endosome membrane	10	R-HSA-1660516~SYNTHESIS OF PIPS AT THE EARLY ENDOSOME MEMBRANE	1.16E-04	R-HSA-1660516~SYNTHESIS OF PIPS AT THE EARLY ENDOSOME MEMBRANE	R-HSA-1660516~SYNTHESIS OF PIPS AT THE EARLY ENDOSOME MEMBRANE
REACTOME_PATHWAY	0.030355858	MAML2|NOTCH2|MAML1|KAT2B|RBPJ|CREBBP|MAML3|SMAD3|EP300|NOTCH1	NOTCH4 Intracellular Domain Regulates Transcription	10	R-HSA-9013695~NOTCH4 INTRACELLULAR DOMAIN REGULATES TRANSCRIPTION	9.85E-04	R-HSA-9013695~NOTCH4 INTRACELLULAR DOMAIN REGULATES TRANSCRIPTION	R-HSA-9013695~NOTCH4 INTRACELLULAR DOMAIN REGULATES TRANSCRIPTION
REACTOME_PATHWAY	0.007279875	PPP3R1|PPP3CB|NFATC3|AHCYL1|NFATC2|NFATC1|ITPR1|PPP3CA|ITPR2	CLEC7A (Dectin-1) induces NFAT activation	9	R-HSA-5607763~CLEC7A (DECTIN-1) INDUCES NFAT ACTIVATION	1.20E-04	R-HSA-5607763~CLEC7A (DECTIN-1) INDUCES NFAT ACTIVATION	R-HSA-5607763~CLEC7A (DECTIN-1) INDUCES NFAT ACTIVATION
REACTOME_PATHWAY	0.010903545	MAML2|MAML1|KAT2B|RBPJ|CREBBP|MAML3|EP300|RUNX3|NOTCH1	RUNX3 regulates NOTCH signaling	9	R-HSA-8941856~RUNX3 REGULATES NOTCH SIGNALING	2.45E-04	R-HSA-8941856~RUNX3 REGULATES NOTCH SIGNALING	R-HSA-8941856~RUNX3 REGULATES NOTCH SIGNALING
REACTOME_PATHWAY	0.037265987	AMER1|GSK3B|CSNK1A1|APC|PPP2CA|PPP2R5C|FRAT1|FRAT2|AXIN1	Beta-catenin phosphorylation cascade	9	R-HSA-196299~BETA-CATENIN PHOSPHORYLATION CASCADE	0.001326053	R-HSA-196299~BETA-CATENIN PHOSPHORYLATION CASCADE	R-HSA-196299~BETA-CATENIN PHOSPHORYLATION CASCADE
GOTERM_BP_DIRECT	0.045771972	CARD11|LARP1|LAMTOR4|RPTOR|LAMTOR5|NPRL3|SMG1|MTOR	TORC1 signaling	8	GO:0038202~TORC1 SIGNALING	2.84E-04	GO:0038202~TORC1 SIGNALING	GO:0038202~TORC1 SIGNALING
REACTOME_PATHWAY	0.032880184	KAT2B|CREBBP|FOXO3|FOXO4|EP300|FOXO1|SIRT3	Regulation of FOXO transcriptional activity by acetylation	7	R-HSA-9617629~REGULATION OF FOXO TRANSCRIPTIONAL ACTIVITY BY ACETYLATION	0.001111788	R-HSA-9617629~REGULATION OF FOXO TRANSCRIPTIONAL ACTIVITY BY ACETYLATION	R-HSA-9617629~REGULATION OF FOXO TRANSCRIPTIONAL ACTIVITY BY ACETYLATION
REACTOME_PATHWAY	0.048015207	FOXO3|SMAD4|SMAD3|RUNX3|BCL2L11	RUNX3 regulates BCL2L11 (BIM) transcription	5	R-HSA-8952158~RUNX3 REGULATES BCL2L11 (BIM) TRANSCRIPTION	0.001909553	R-HSA-8952158~RUNX3 REGULATES BCL2L11 (BIM) TRANSCRIPTION	R-HSA-8952158~RUNX3 REGULATES BCL2L11 (BIM) TRANSCRIPTION
